# Supplementary material for: A naturally occurring epiallele associates with leaf senescence and local climate adaptation in Arabidopsis accessions
Source: Nat Commun. 2018 Jan 31;9:460. doi: 10.1038/s41467-018-02839-3 (PMC5792623; doi:10.1038/s41467-018-02839-3)
Supplement: Supplementary file 4 — Supplementary Data 1 [file 41467_2018_2839_MOESM4_ESM.xlsx]

## Sheet: Sheet1
Supplementary Data 1. Mendelian Inheritance of methylated and unmethylated NMRs
	Site	Parental lines	Methylated progeny (n) in F2	Unmethylated progeny (n) in F2	P-value(χ2 test for 3:1 ratio)
	NMR7 (Chr3. 15912000-15914800)	ColXC24	38	10	0.5
		C24XCol	35	12	0.9
	NMR11 (Chr5. 10029534-10031066)	ColXC24	32	16	0.2
		C24XCol	30	17	0.08
	NMR14 (Chr5. 10612000-10613000)	ColXC24	34	14	0.5
		C24XCol	37	10	0.6
	NMR19 (Chr5. 16751200-16753800)	ColXC24	32	16	0.2
		C24XCol	31	16	0.15
	NMR6 (Chr3. 15598140 - 15600314)	ColXC24	42	6	0.045
		N/A	N/A	N/A	N/A
	NMR13 (Chr5. 10379184-10381908)	ColXC24	41	7	0.008
		N/A	N/A	N/A	N/A
	NMR10 (Chr4. 5085540-5087033)	ColXC24	44	4	0.096
		N/A	N/A	N/A	N/A
