# Supplementary material for: A naturally occurring epiallele associates with leaf senescence and local climate adaptation in Arabidopsis accessions
Source: Nat Commun. 2018 Jan 31;9:460. doi: 10.1038/s41467-018-02839-3 (PMC5792623; doi:10.1038/s41467-018-02839-3)
Supplement: Supplementary file 5 — Supplementary Data 2 [file 41467_2018_2839_MOESM5_ESM.xlsx]

## Sheet: Sheet1
Supplementary Data 2. Methylation, PPH expression, chlorophyll contents, and climate parameters in different Arabidopsis accessions
	Acessions	PPH expression	Methylated status	ChI content in 0 D	ChI content in 5 D	BS-seq data				Data from 1001 project		Current conditions (~1960-1990)_ecoclimatic variable																			LIG-the last interglacial (LIG; ~120,000 - 140,000 years BP)_ecoclimatic variable
						C	CpG	CpHpG	CpHpH	Latitude	Longitude	Present_bio_1	Present_bio_2	Present_bio_3	Present_bio_4	Present_bio_5	Present_bio_6	Present_bio_7	Present_bio_8	Present_bio_9	bio_10	Present_bio_11	Present_bio_12	Present_bio_13	Present_bio_14	Present_bio_15	Present_bio_16	Present_bio_17	Present_bio_18	Present_bio_19	LIG_bio_1	LIG_bio_2	LIG_bio_3	LIG_bio_4	LIG_bio_5	LIG_bio_6	LIG_bio_7	LIG_bio_8	LIG_bio_9	LIG_bio_10	LIG_bio_11	LIGs_bio_12	LIG_bio_13	LIG_bio_14	LIG_bio_15	LIG_bio_16	LIG_bio_17	LIG_bio_18	LIG_bio_19
Deletion	Pt-0	3.60842	del	3.55845	0.183721	0	0	0	0	53.476	10.6065	85	81	31	6419	227	-29	256	167	36	167	3	653	72	38	18	206	125	206	146	78	101	26	9259	284	-98	382	200	12	200	-40	618	72	33	26	208	101	208	121
	Altai-5	2.15321	del	3.47045	0.44864	0	0	0	0	47.75	88.4	36	127	25	13638	275	-229	504	197	-124	197	-152	169	26	7	33	61	24	61	31	26	165	24	18016	360	-310	670	255	-173	255	-192	135	21	1	54	57	9	57	11
	Bla-1	1.1712	del	3.63923	0.732932	0	0	0	0	41.6833	2.8	160	70	31	5307	278	56	222	171	209	230	95	664	107	25	34	236	116	148	145	157	71	24	7357	327	42	285	146	264	264	76	703	113	19	42	258	84	84	169
	Chi-0	1.65385	del	3.48111	0.136037	0	0	0	0	53.7502	34.7361	49	82	23	9773	234	-120	354	172	-71	172	-76	611	82	25	34	232	92	232	105	40	104	20	13040	309	-200	509	210	-113	210	-115	580	83	15	42	215	62	215	87
	Br-0	0.503382	del	3.03479	0.124963	0	0	0	0	49.2	16.6166	90	91	30	7321	246	-49	295	180	7	180	-8	518	75	23	42	209	73	209	76	77	110	24	10992	298	-151	449	209	-47	215	-69	539	83	11	55	238	42	224	55
	Abd-0	2.80312	del	2.82937	0.268755	0	0	0	0	57.1539	-2.2207	75	71	39	4034	174	-7	181	55	42	128	26	820	82	55	15	239	170	200	212	71	79	31	5761	206	-41	247	103	29	151	3	738	85	40	23	235	130	198	178
	Ak-1	0.394222	del	3.17095	0.104594	0.00388	0	0	0.00581	48.0683	7.62551	101	85	32	6366	246	-12	258	182	31	182	18	725	92	40	28	250	130	250	130	95	92	26	8942	296	-50	346	207	3	215	-15	734	102	28	34	256	111	238	111
	Ag-0	2.44024	del	3.51294	0.381256	0	0	0	0	45	1.3	118	106	41	5501	259	3	256	55	82	188	46	887	91	56	12	247	202	207	237	112	105	33	7482	305	-13	318	54	219	219	26	906	105	52	20	279	181	181	239
	Aa-0	0.709956	del	3.65404	1.10149	0	0	0	0	50.9167	9.57073	79	82	32	6299	216	-37	253	158	6	158	-3	736	83	46	18	229	144	229	161	70	98	25	9532	270	-121	391	183	-40	192	-56	729	87	35	27	249	117	232	132
	An-1	0.837941	del	3.22524	1.32592	0	0	0	0	51.2167	4.4	101	74	33	5493	220	-1	221	71	61	169	30	781	77	49	12	217	166	200	189	98	84	27	7607	265	-37	302	91	47	198	2	764	89	31	23	242	139	182	173
	Anz-0	0.736632	del	4.00887	2.28533	0.0044	0	0	0.00769	37.47	49.47	160	78	29	6749	301	37	264	177	225	247	78	1498	272	41	60	699	128	172	352	154	74	20	9684	360	-2	362	133	275	291	43	1562	276	40	55	706	149	192	425
	Boot-1	1.24312	del	3.25148	0.678556	0	0	0	0	54.4	-3.2667	85	69	35	4525	190	-2	192	59	105	144	28	995	107	56	23	318	184	227	263	83	77	30	6246	228	-28	256	72	40	169	9	973	120	41	29	331	160	229	238
	Cnt-1	0.885354	del	3.02516	0.633058	0	0	0	0	51.3	1.1	103	68	34	4748	212	14	198	112	63	164	44	605	68	37	18	190	123	141	147	102	76	29	6398	252	-7	259	97	52	190	27	585	80	22	35	222	95	117	135
	Com-1	1.74423	del	3.68725	1.87549	0.00538	0	0	0.0098	49.416	2.823	105	86	36	5518	235	0	235	110	68	175	34	622	59	42	10	170	131	162	150	102	92	30	7428	278	-24	302	90	54	202	12	614	70	24	28	204	102	141	135
	Db-1	1.4663	del	3.06139	1.79471	0	0	0	0	50.3058	8.32213	86	80	32	6255	224	-26	250	165	44	165	5	706	69	44	13	203	142	203	168	78	92	24	9294	276	-96	372	191	22	199	-42	703	80	33	23	219	120	200	142
	Di-G	1.20216	del	3.88212	2.01487	0	0	0	0	47.3239	5.04278	105	89	33	6330	248	-14	262	152	66	185	21	768	77	51	13	205	160	200	186	100	92	27	8410	295	-36	331	81	51	214	-2	786	97	43	24	233	142	186	174
	Dja-1	1.71024	del	2.92244	0.7365	0	0	0	0	42.5833	73.6333	-22	109	26	10348	186	-227	413	41	-163	104	-163	544	89	24	43	227	88	137	88	-50	149	23	16023	256	-368	624	82	-237	149	-244	532	91	24	46	231	77	139	97
	El-0	0.910973	del	2.952	0.747729	0	0	0	0	51.5105	9.68253	81	81	33	6142	214	-31	245	158	37	158	1	767	85	50	18	240	154	240	178	72	97	25	9276	268	-113	381	182	-36	191	-50	754	89	41	25	253	131	244	149
	Ema-1	2.17335	del	2.32218	1.92187	0.00391	0	0.0099	0.00339	51.3	0.5	102	75	36	4784	218	10	208	76	64	164	43	633	67	39	17	195	133	143	163	101	83	31	6419	256	-10	266	95	52	189	26	617	85	25	33	224	105	121	152
	Ga-0	1.35174	del	3.69387	0.814381	0	0	0	0	50.3	8	79	77	31	6089	212	-31	243	156	37	156	0	772	76	49	13	218	159	218	196	71	89	24	9082	264	-97	361	182	15	189	-46	767	84	40	21	230	136	213	170
	Gel-1	0.957701	del	3.50817	3.51414	0	0	0	0	51.0167	5.86667	100	77	34	5538	224	-1	225	170	59	170	29	766	74	50	12	220	160	220	177	95	89	27	8019	272	-48	320	85	42	202	-6	751	79	36	21	218	134	206	157
	Gy-0	0.873187	del	3.23407	0.106442	0	0	0	0	49	2	102	83	35	5431	232	1	231	107	65	170	31	662	63	45	9	180	144	163	164	99	88	30	7193	272	-18	290	87	51	197	11	660	75	28	26	216	117	142	152
	HR-5	1.15103	del	2.41223	0.76761	0	0	0	0	51.4083	-0.6383	98	79	34	5234	225	-3	228	40	61	166	31	701	71	43	14	207	150	160	182	98	86	30	6774	259	-20	279	89	50	189	16	690	86	31	28	233	122	141	171
	Is-0	0.811402	del	3.49506	2.09613	0	0	0	0	50.5	7.5	90	78	32	5950	220	-19	239	165	48	165	13	749	75	48	14	221	153	221	185	83	90	25	8814	271	-80	351	191	28	198	-31	742	83	37	22	226	129	214	160
	Je-0	1.47463	del	3.65674	1.16595	0	0	0	0	50.927	11.587	87	84	33	6219	229	-24	253	167	17	167	8	561	77	31	29	200	103	200	103	78	102	25	9682	286	-116	402	197	-47	202	-47	545	76	20	38	215	73	198	73
	Jm-0	1.0454	del	3.95168	1.44734	0	0	0	0	49	15	74	92	32	6971	228	-57	285	163	-4	163	-17	730	99	38	36	282	123	282	125	63	110	25	10545	283	-157	440	192	-55	199	-74	745	105	28	43	303	95	287	103
	Kas-2	1.57971	del	2.50523	1.08733	0.0103	0	0	0.0169	35	77	-91	107	27	9512	105	-284	389	26	-188	27	-216	74	15	2	50	32	9	30	11	-116	128	23	14014	160	-385	545	-116	-289	64	-289	181	34	0	68	66	11	61	11
	Kelsterbach-4	0.822551	del	4.0926	2.33072	0.00162	0.00415	0	0.00133	50.0667	8.5333	98	87	32	6510	244	-21	265	180	26	180	13	610	66	37	18	191	120	191	130	90	99	25	9598	297	-91	388	207	-16	214	-35	607	74	25	29	203	95	188	103
	Kil-0	0.7361	del	2.99485	1.57529	0	0	0	0	55.6395	-5.66364	84	63	37	3896	175	7	168	46	101	137	38	1538	171	80	26	503	254	311	451	83	68	31	5344	208	-9	217	50	111	159	23	1489	175	67	29	495	230	316	416
	Kl-5	1.13034	del	3.76451	1.43286	0	0	0	0	50.95	6.9666	101	83	34	5943	235	-8	243	176	59	176	24	778	83	52	17	244	157	244	177	95	96	27	8656	285	-64	349	200	40	209	-17	766	83	40	23	237	132	236	154
	Kondara	2.06162	del	3.37255	1.01675	0	0	0	0	38.48	68.49	142	129	34	8282	344	-25	369	90	236	249	34	551	114	0	80	278	4	8	197	121	135	26	13318	404	-108	512	41	249	292	-46	593	118	0	78	293	4	7	211
	Kz-9	2.07093	del	2.83542	0.643702	0.00391	0.0204	0	0	49.5	73.1	26	113	24	13007	269	-200	469	169	-129	187	-143	297	38	17	28	104	53	94	57	8	154	22	18010	348	-325	673	180	-201	235	-209	241	31	6	42	84	27	81	40
	Ler-1	1.14327	del	3.89763	2.3233	0.00552	0	0	0.00962	47.984	10.8719	80	85	32	6507	220	-43	263	161	7	161	-6	962	123	53	32	357	165	357	170	73	96	25	9514	274	-108	382	189	-32	198	-49	974	130	41	36	367	145	349	150
	Li-2:1	1.3738	del	3.89543	2.22742	0	0	0	0	50.3833	8.0666	95	81	32	6228	233	-18	251	174	53	174	14	632	63	39	15	188	125	188	145	87	93	25	9245	285	-85	370	200	31	207	-33	627	74	28	27	201	102	183	119
	Lm-2	1.72951	del	3.38492	0.582089	0	0	0	0	48	0.5	106	91	38	5358	240	2	238	46	174	174	37	695	69	51	11	203	155	155	192	102	95	33	6865	272	-12	284	53	56	197	20	703	79	36	24	234	139	140	183
	Mz-0	3.49946	del	3.38054	1.3306	0.00144	0	0	0.00233	50.3	8.3	83	79	31	6223	220	-29	249	162	41	162	2	735	71	47	13	209	150	209	178	75	91	24	9263	272	-98	370	188	19	195	-45	730	82	36	23	225	127	205	152
	Nc-1	6.44156	del	3.43814	2.08731	0	0	0	0	48.6167	6.25	96	87	34	6038	237	-16	253	172	56	172	18	751	75	49	12	210	158	210	189	90	94	27	8474	286	-53	339	196	39	204	-14	755	91	38	22	216	136	195	170
	Ove-0	4.91473	del	3.11092	2.7231	0.00711	0.0161	0.0133	0.00351	53.3422	8.42255	88	75	32	5800	213	-16	229	161	41	161	14	761	81	39	18	233	141	233	168	83	91	27	8122	260	-66	326	190	20	190	-19	742	84	31	27	243	117	243	148
	Pla-0	4.42929	del	3.23004	2.07619	0.00952	0	0	0.0185	41.5	2.25	152	70	31	5316	271	51	220	162	88	223	88	674	87	33	25	224	136	168	136	148	70	24	7435	321	37	284	135	257	257	68	707	92	26	33	243	107	107	159
	Pog-0	1.06214	del	3.75677	2.01109	0	0	0	0	49.2655	-123.206	97	77	34	5235	223	-2	225	38	166	166	33	1245	194	35	53	544	127	127	499	93	84	29	6930	250	-31	281	14	178	189	14	1077	164	29	52	442	111	112	442
	Pro-0	1.2139	del	3.19739	1.4533	0	0	0	0	43.25	-6	118	98	43	4325	245	20	225	96	173	176	66	846	115	41	28	287	146	154	222	114	97	37	5699	269	8	261	77	197	197	50	923	125	38	37	358	139	139	252
	RRS-7	1.00439	del	3.70227	1.05248	0	0	0	0	41.5609	-86.4251	97	109	28	9656	289	-92	381	217	-17	217	-33	986	106	49	20	298	176	298	178	76	132	21	14727	376	-244	620	222	-123	265	-123	923	100	38	24	282	149	276	149
	Ra-0	1.74766	del	3.55337	0.404689	0	0	0	0	46	3.3	107	104	39	5850	254	-12	266	164	44	182	32	688	85	38	27	221	121	216	128	102	105	32	7789	299	-28	327	137	26	212	11	714	101	30	32	222	109	197	125
	Np-0	1.33832	del	3.21303	0.525824	0	0	0	0	52.6969	10.981	87	81	32	6366	227	-25	252	169	14	169	6	588	66	35	19	191	118	191	125	79	101	25	9479	285	-104	389	203	-31	203	-43	559	68	29	28	192	91	192	97
	Ragl-1	1.80771	del	3.80487	1.65129	0	0	0	0	54.3512	-3.41697	NA	NA	NA	NA	NA	NA	NA	NA	NA	NA	NA	NA	NA	NA	NA	NA	NA	NA	NA	NA	NA	NA	NA	NA	NA	NA	NA	NA	NA	NA	NA	NA	NA	NA	NA	NA	NA	NA
	Rd-0	2.36759	del	2.98696	0.816786	0	0	0	0	50.5	8.5	86	80	31	6317	226	-26	252	151	44	167	5	745	71	47	11	209	158	203	178	78	93	24	9376	279	-99	378	192	21	200	-44	738	86	36	22	229	135	201	150
	Rennes-1	5.96165	del	3.42088	1.92803	0.00448	0.0192	0	0	48.5	-1.41	112	78	38	4621	225	22	203	63	103	171	54	735	83	47	18	230	154	158	207	111	83	34	5804	249	9	240	75	67	190	41	742	93	29	32	272	132	144	204
	Rld-1	1.17044	del	3.12697	0.525364	0	0	0	0			NA	NA	NA	NA	NA	NA	NA	NA	NA	NA	NA	NA	NA	NA	NA	NA	NA	NA	NA	NA	NA	NA	NA	NA	NA	NA	NA	NA	NA	NA	NA	NA	NA	NA	NA	NA	NA	NA
	Rome-1	2.57015	del	3.55852	0.167914	0	0	0	0	42	12.1	157	84	35	5491	286	48	238	133	228	229	90	702	102	14	44	279	73	111	231	160	90	30	7152	333	35	298	118	237	261	79	824	118	11	48	332	67	80	279
	Se-0	0.853263	del	3.29832	0.121955	0	0	0	0	38.3333	-3.53333	150	120	37	6859	341	17	324	102	242	242	68	502	69	6	48	184	34	34	164	141	113	28	9215	392	2	390	80	278	278	41	608	92	3	54	218	31	31	213
	Sg-1	2.28956	del	3.04388	2.00186	0	0	0	0	47.6667	9.5	91	84	31	6719	237	-32	269	177	17	177	4	1008	127	54	30	368	170	368	182	86	92	25	9460	288	-76	364	204	-15	212	-32	1021	133	45	33	364	151	359	163
	Si-0	0.785949	del	3.0672	1.31921	0	0	0	0	50.8738	8.02341	86	76	31	5980	217	-21	238	147	45	162	9	828	81	54	12	226	176	226	210	79	89	24	8932	269	-89	358	187	23	195	-37	821	87	44	18	242	153	223	185
	Sorbo	3.34777	del	3.58559	1.03511	0	0	0	0	38.35	68.48	157	132	35	8389	360	-12	372	107	250	264	46	451	97	0	81	231	2	5	169	136	138	26	13411	420	-92	512	59	263	308	-33	494	101	0	79	246	2	4	183
	Sp-0	3.09259	del	4.31252	0.472499	0.00725	0	0	0.0128	52.5339	13.181	91	82	30	6877	238	-32	270	178	42	178	1	570	68	35	21	186	111	186	127	81	105	25	10313	300	-120	420	205	-37	215	-53	534	69	27	29	179	81	179	98
	Sq-8	1.02063	del	2.95148	0.776604	0	0	0	0	51.4083	-0.6383	98	79	34	5234	225	-3	228	40	61	166	31	701	71	43	14	207	150	160	182	98	86	30	6774	259	-20	279	89	50	189	16	690	86	31	28	233	122	141	171
	Sus-1	0.719488	del	3.52676	2.41164	0	0	0	0	42.1833	73.4	15	114	27	10158	223	-189	412	78	128	139	-124	534	87	21	44	223	80	119	95	-13	153	24	15766	292	-322	614	118	142	184	-200	526	89	23	47	227	82	120	108
	Tol-0	2.15177	del	3.61412	1.04154	0	0	0	0	41.6639	-83.5553	99	107	27	9797	297	-87	384	222	-18	222	-32	843	93	46	20	260	157	260	162	79	133	22	14791	377	-224	601	271	-118	271	-118	759	77	33	22	226	129	226	129
	Tu-0	2.3508	del	3.3897	0.329312	0.00513	0	0	0.00802	45	7.5	125	91	30	7255	286	-15	301	163	30	217	30	814	100	38	27	275	132	203	132	123	95	26	9195	332	-32	364	123	12	248	12	866	112	35	28	279	144	188	144
	UK-1	1.07925	del	4.72104	0.297589	0.00643	0.00386	0.0113	0.00571	48.0333	7.7667	105	85	32	6433	251	-10	261	187	22	187	22	806	103	46	26	273	150	273	150	100	92	26	9014	301	-48	349	212	-11	221	-11	816	110	34	30	282	131	261	131
	Uod-1	1.96528	del	3.71836	0.227674	0.00412	0	0	0.00625	48.3	14.45	86	101	33	7221	247	-52	299	177	4	177	-9	857	116	44	34	325	150	325	155	76	118	26	10696	304	-146	450	207	-44	214	-63	876	120	35	39	347	124	325	136
	Utrecht	1.10559	del	3.15324	0.531848	0	0	0	0	52.0918	5.1145	93	75	34	5317	213	-5	218	66	49	160	26	804	79	47	16	232	157	217	195	90	86	29	7366	255	-41	296	86	35	189	-2	790	93	30	25	254	132	207	181
	Van-0	1.0497	del	3.25364	1.0481	0	0	0	0	49.2655	-123.206	97	77	34	5235	223	-2	225	38	166	166	33	1245	194	35	53	544	127	127	499	93	84	29	6930	250	-31	281	14	178	189	14	1077	164	29	52	442	111	112	442
	Vind-1	0.911259	del	2.80472	0.424507	0	0	0	0	54.9902	-2.3671	79	72	37	4462	186	-8	194	31	98	137	22	840	85	53	16	247	169	204	218	76	81	30	6249	224	-38	262	106	33	162	3	803	94	40	24	259	146	203	192
	Wa-1	1.35416	del	3.36605	0.640236	0	0	0	0	52.3	21	79	83	27	7865	239	-60	299	178	-16	178	-24	489	69	22	38	191	68	191	76	67	106	24	11253	300	-138	438	212	-66	212	-73	489	76	9	54	210	31	210	48
	Westkar-4	1.21826	del	3.29719	0.995922	0	0	0	0	42.26	74.16	17	114	27	10305	225	-191	416	82	-124	141	-124	473	79	21	46	204	73	119	73	-10	155	24	15897	295	-327	622	122	-196	187	-199	467	82	19	52	213	62	123	85
	Su-0	0.299595	del	3.25591	0.486463	0	0	0	0	53.6473	-3.00733	90	68	35	4628	195	2	193	96	55	151	32	868	93	50	21	275	160	213	211	89	76	29	6260	232	-22	254	121	45	175	15	855	108	37	31	299	131	212	190
	Ty-0	2.00276	del	3.77031	1.1416	0	0	0	0	56.4278	-5.23439	89	64	35	4369	186	4	182	44	111	147	35	1778	213	88	29	604	281	338	544	88	70	30	5776	217	-14	231	51	120	169	20	1703	205	77	31	588	253	339	505
	Ws-2	1.26794	del	3.53354	1.70406	0	0	0	0	52.3	30	67	87	25	9080	242	-100	342	179	-44	179	-53	624	87	30	34	241	99	241	111	54	115	22	12866	316	-192	508	217	-101	217	-104	581	89	20	39	220	74	220	92
	Ws	1.08654	del	3.52399	2.65839							NA	NA	NA	NA	NA	NA	NA	NA	NA	NA	NA	NA	NA	NA	NA	NA	NA	NA	NA	NA	NA	NA	NA	NA	NA	NA	NA	NA	NA	NA	NA	NA	NA	NA	NA	NA	NA	NA
	Appt-1	0.422035	del	3.15476	2.20178	0	0	0	0	51.8333	5.5833	94	76	34	5457	215	-6	221	164	53	164	25	775	73	47	13	213	155	213	189	91	87	28	7668	260	-46	306	84	37	193	-6	762	81	31	21	232	130	203	173
	Anholt-1/ANH-1	0.709896	del	3.69611	2.06124	0	0	0	0	51.85	6.4333	98	76	33	5618	222	-5	227	169	57	169	24	767	77	46	14	224	153	224	183	93	88	27	7991	268	-52	320	187	40	198	-11	755	78	35	21	219	128	219	164
	Bl-1	1.57106	del	3.54339	2.57168	0	0	0	0	44.5041	11.3396	141	91	29	7618	305	-6	311	99	54	236	38	766	91	47	21	241	159	160	169	140	98	25	9705	357	-35	392	78	271	271	16	844	95	43	25	278	157	157	193
	Es-0	0.803992	del	3.37926	0.995145	0	0	0	0	60.1997	24.5682	51	68	22	8034	212	-90	302	145	-16	158	-48	637	78	31	31	220	99	199	129	39	98	22	10977	256	-174	430	158	-94	187	-96	657	94	24	42	255	88	232	99
	Et-0	0.623817	del	3.17296	1.47125	0	0	0	0	44.6447	2.56481	125	107	39	5792	274	5	269	171	63	199	50	690	74	43	15	191	147	169	162	120	106	31	7886	324	-9	333	59	233	233	30	715	84	40	24	214	140	140	168
	Hey-1	0.752814	del	2.87367	0.558367	0.0247	0	0	0.0333	51.25	5.9	99	77	34	5600	223	-3	226	170	57	170	27	767	74	50	12	219	159	219	181	94	88	27	8033	270	-49	319	85	41	201	-7	753	77	34	20	219	133	206	162
	Hs-0	2.25744	del	3.50943	0.371967	0	0	0	0	52.24	9.44	84	79	32	5999	215	-25	240	160	40	160	7	760	80	48	16	233	155	233	178	76	96	26	8890	268	-99	367	181	16	191	-39	743	86	42	22	239	132	239	152
	Ler	0.489667	del	3.38622	1.47382	0.00444	0	0	0.00809			NA	NA	NA	NA	NA	NA	NA	NA	NA	NA	NA	NA	NA	NA	NA	NA	NA	NA	NA	NA	NA	NA	NA	NA	NA	NA	NA	NA	NA	NA	NA	NA	NA	NA	NA	NA	NA	NA
	Mc-0	NA	del	NA	NA	NA	NA	NA	NA	54.6167	-2.3	53	70	35	4544	162	-33	195	6	98	112	-4	1348	151	85	20	435	259	285	399	50	79	30	6318	201	-62	263	-14	88	137	-23	1320	143	76	21	415	248	285	375
Unmethylation_16	Kin-0	0.814151	un	3.36623	1.63596	0.00323	0.00256	0.0037	0.00328	44.46	-85.37	63	119	30	9647	269	-127	396	137	-56	183	-65	797	104	33	27	263	129	235	137	44	145	25	14014	345	-233	578	119	-118	225	-138	726	99	22	35	261	106	224	112
	Seattle-0	0.957062	un	2.75012	1.7328	0.0106	0.0189	0.0189	0.00573	47	-122.2	100	110	44	4963	246	-4	250	43	164	164	39	1156	164	29	47	485	129	129	439	96	113	38	6432	266	-28	294	38	185	185	20	1026	165	24	44	386	115	115	384
	Lan-0	0.467937	un	3.15447	2.71356	0.00501	0.0122	0	0.0043	55.6739	-3.78181	76	72	38	4304	180	-8	188	53	95	133	23	1111	119	62	22	351	200	238	313	74	79	31	5958	216	-33	249	35	109	157	5	1062	125	47	26	347	183	240	281
	Rmx-A02	1.08964	un	3.39636	2.02449	0.00839	0.0224	0.00444	0.00551	42.036	-86.511	96	102	27	9428	282	-84	366	205	-16	214	-30	953	100	45	19	277	171	268	181	75	127	21	14472	369	-234	603	219	-87	261	-120	897	102	35	24	280	151	255	155
	Col-0	1	un	3.1328	0.43527	0.00366	0.00487	0.00297	0.00352	38.3	-92.3	130	133	33	9244	324	-76	400	182	4	245	4	1007	124	40	27	323	154	280	154	115	146	23	13733	415	-200	615	123	-65	301	-65	977	159	34	39	341	135	209	135
Unmethylation_4	Ber	2.83075	un	3.39913	0.513915					55.675	12.5687	84	62	27	6175	210	-19	229	158	31	165	10	618	67	33	20	191	111	182	140	77	85	23	9091	272	-84	356	128	7	200	-34	540	65	25	30	185	83	163	111
	Yo-0	0.405658	un	3.42113	2.49716	0.000842	0	0	0.00134	37.45	-119.35	76	138	46	5821	250	-49	299	15	155	155	12	841	152	6	77	422	27	38	414	71	139	39	7372	281	-73	354	5	179	179	-7	873	145	4	73	414	25	25	366
	Amel-1	0.520086	un	3.40821	2.69863	0.00557	0.0145	0.00346	0.00384	53.448	5.73	NA	NA	NA	NA	NA	NA	NA	NA	NA	NA	NA	NA	NA	NA	NA	NA	NA	NA	NA	NA	NA	NA	NA	NA	NA	NA	NA	NA	NA	NA	NA	NA	NA	NA	NA	NA	NA	NA
	Ca-0	2.07991	un	3.31042	1.14904	0.00214	0.00201	0	0.00277	50.2981	8.26607	91	80	31	6290	231	-21	252	172	50	172	10	644	64	40	15	190	127	190	148	84	93	24	9318	283	-90	373	197	28	205	-37	639	76	29	26	205	104	186	122
	Chat-1	1.09074	un	4.04998	0.907252	0.00184	0	0.00264	0.00211	48.0717	1.33867	106	88	36	5544	241	1	240	44	68	177	34	642	63	47	9	178	145	152	166	102	92	31	7178	278	-15	293	50	55	201	16	649	73	33	25	211	120	136	156
	Da(1)-12	1.15125	un	3.22501	0.339985	0.00388	0.0116	0	0.00285			NA	NA	NA	NA	NA	NA	NA	NA	NA	NA	NA	NA	NA	NA	NA	NA	NA	NA	NA	NA	NA	NA	NA	NA	NA	NA	NA	NA	NA	NA	NA	NA	NA	NA	NA	NA	NA	NA
	Ei-2	1.19855	un	3.55199	1.49343	0.002	0.00213	0.00212	0.00193	50.3	6.3	73	68	30	5670	191	-30	221	9	33	144	0	1034	115	68	15	301	222	279	286	67	79	24	8309	246	-80	326	11	16	177	-38	1022	111	54	19	300	196	264	263
	En-D	1.01228	un	3.32032	0.637094	0.00308	0.00474	0.00147	0.0031	50	8.5	97	87	32	6557	243	-22	265	180	25	180	12	606	66	37	18	192	118	192	130	89	100	25	9648	296	-92	388	207	-17	214	-36	603	73	25	30	202	93	189	103
	Er-0	1.42002	un	4.05277	0.918284	0.00666	0.0185	0.00467	0.00397	49.5955	11.0087	89	90	33	6653	239	-33	272	175	15	175	3	635	75	38	22	213	125	213	134	80	105	25	10039	294	-119	413	204	-31	211	-49	634	81	25	31	229	99	210	106
	Est	1.87384	un	2.72071	0.37853	0.0129	0.011	0.0108	0.0142	58.6656	24.9871	53	66	21	8238	210	-91	301	63	-17	159	-50	677	78	32	28	223	108	196	141	40	95	21	11277	259	-174	433	106	-99	190	-99	703	92	25	37	257	100	227	100
	Fi-0	2.72864	un	3.47635	0.334824	0.00371	0.00203	0.006	0.00349	50.5	8.0167	91	79	32	6157	227	-19	246	170	50	170	12	691	67	44	13	199	141	199	166	84	92	25	9142	279	-86	365	195	28	203	-34	688	77	34	23	213	119	196	141
	Gie-0	0.806222	un	3.4551	1.53148	0.0076	0.00673	0.00971	0.00715	50.584	8.67825	93	82	31	6426	235	-23	258	159	50	174	9	693	70	42	13	199	150	187	158	84	96	24	9530	288	-98	386	199	27	207	-41	688	86	31	25	221	127	187	130
	Gu-0	1.26996	un	3.58165	0.590705	0.00328	0.00635	0.00408	0.00218	50.3	8	79	77	31	6089	212	-31	243	156	37	156	0	772	76	49	13	218	159	218	196	71	89	24	9082	264	-97	361	182	15	189	-46	767	84	40	21	230	136	213	170
	Ha-0	1.1816	un	3.42839	0.624188	0.00324	0.00156	0.00152	0.0043	52.3721	9.73569	88	82	33	6089	222	-22	244	165	42	165	10	666	73	39	18	211	134	211	147	80	100	26	9011	276	-97	373	197	-25	197	-36	649	75	33	26	218	111	218	121
	In-0	1.69602	un	4.18989	1.64825	0.00473	0.00445	0.00305	0.00533	47.5	11.5	17	74	30	5960	143	-98	241	91	-59	91	-59	1192	156	67	29	434	219	434	219	11	86	23	8893	199	-165	364	119	-102	128	-102	1212	157	56	32	432	204	426	204
	Kro-0	1.45152	un	2.97135	0.602625	0.00364	0.00407	0.00477	0.00315	50.0742	8.96617	100	89	33	6479	247	-20	267	183	27	183	15	636	71	39	18	199	126	199	135	91	102	25	9653	300	-95	395	210	-16	216	-34	633	79	27	29	216	100	197	107
	La-0	1.83427	un	3.69612	0.471514	0.0062	0.00456	0.00275	0.00763	52.7333	15.2333	91	78	26	7826	246	-51	297	187	-1	187	-15	543	70	28	27	189	92	189	106	81	102	23	11139	305	-133	438	222	-50	222	-67	516	64	18	37	188	56	188	78
	Litva	0.861212	un	3.56199	1.08507	0.00228	0.00356	0.00261	0.00185			NA	NA	NA	NA	NA	NA	NA	NA	NA	NA	NA	NA	NA	NA	NA	NA	NA	NA	NA	NA	NA	NA	NA	NA	NA	NA	NA	NA	NA	NA	NA	NA	NA	NA	NA	NA	NA	NA
	Old-1	0.780356	un	3.34616	1.47809	0.00623	0.00847	0.00314	0.00657	53.1667	8.2	87	75	32	5764	212	-17	229	161	42	161	14	774	80	44	17	235	146	235	176	82	90	27	8117	258	-66	324	190	21	190	-19	755	84	34	25	243	122	243	155
	Pna-17	1.37361	un	3.8176	1.89563	0.00392	0.00219	0.00302	0.00469	42.0945	-86.3253	94	103	28	9425	281	-86	367	203	-19	211	-33	947	102	44	19	275	169	262	181	72	128	21	14477	367	-235	602	216	-90	258	-123	890	104	34	24	277	148	249	154
	Nw-0	0.875456	un	3.68728	0.315919	0.00583	0.0032	0.0104	0.00523	50.5	8.5	86	80	31	6317	226	-26	252	151	44	167	5	745	71	47	11	209	158	203	178	78	93	24	9376	279	-99	378	192	21	200	-44	738	86	36	22	229	135	201	150
	Ob-0	0.759773	un	3.37986	0.764157	0.00662	0.0102	0	0.00745	50.2	8.5833	93	85	32	6409	237	-23	260	175	51	175	10	674	69	42	14	200	139	200	152	85	98	25	9516	290	-95	385	201	-20	208	-39	672	80	30	25	217	116	198	125
	Ta-0	0.975358	un	3.46696	1.23116	0.0304	0.0763	0.0401	0.0164	49.5	14.5	71	89	32	6902	222	-56	278	159	-7	159	-18	688	92	35	36	264	117	264	118	60	108	24	10471	277	-158	435	187	-57	195	-76	693	99	23	44	283	88	267	93
	Wl-0	1.51283	un	3.11028	0.988117	0.0063	0.0101	0.00526	0.00564	47.9299	10.8134	75	84	32	6442	214	-47	261	156	3	156	-9	1003	126	56	32	371	174	371	179	68	95	25	9387	268	-110	378	183	-35	192	-51	1016	135	44	36	381	154	363	160
	Wt-5	0.491761	un	3.37831	2.36683	0.0043	0.00792	0.0055	0.00287	52.3	9.3	87	80	33	5956	218	-22	240	162	44	162	11	736	78	47	16	227	150	227	170	79	96	26	8830	270	-94	364	194	20	194	-34	719	83	41	23	233	126	233	144
	Zdr-1	0.856919	un	3.1805	0.399759	0.00771	0.0345	0.00208	0.00229	49.3853	16.2544	73	86	30	6974	222	-59	281	159	-7	159	-20	623	87	30	40	249	93	249	97	60	106	24	10617	274	-162	436	188	-60	194	-80	641	92	18	50	273	62	264	75
	Zh	1.19396	un	3.36009	0.51769							NA	NA	NA	NA	NA	NA	NA	NA	NA	NA	NA	NA	NA	NA	NA	NA	NA	NA	NA	NA	NA	NA	NA	NA	NA	NA	NA	NA	NA	NA	NA	NA	NA	NA	NA	NA	NA	NA
	Ba-1	2.07402	un	3.5076	2.30995	0.0016	0.00135	0.00114	0.00181	56.5459	-4.79821	76	67	34	4573	180	-12	192	29	98	138	20	1824	230	92	30	636	286	330	591	74	73	30	6058	211	-32	243	36	109	159	3	1748	222	80	31	602	259	331	552
	Benk-1	1.16137	un	2.94174	1.95781	0.00336	0.0101	0	0.00246	52	5.675	93	76	34	5443	214	-8	222	162	51	162	24	783	75	48	14	219	154	219	191	90	87	28	7636	258	-48	306	85	35	191	-7	770	82	32	22	233	129	211	175
	Bsch-0	0.694512	un	3.82497	0.917435	0.00544	0.009	0.00401	0.0049	50.0167	8.6667	98	89	33	6474	246	-22	268	180	26	180	13	653	71	41	16	202	133	202	142	89	102	25	9638	299	-94	393	208	-17	214	-36	651	78	29	26	215	108	199	115
	Cvi-0	1.6979	un	3.16247	0.521995	0.0027	0.00495	0.00222	0.00228	15.1111	-23.6167	222	70	62	1456	276	164	112	241	213	241	204	369	149	0	150	315	0	315	5	214	72	54	2123	279	147	132	238	186	238	186	463	137	0	135	358	0	358	0
	Gifu-2	0.280466	un	3.59395	1.94637	0.00398	0.00364	0.00357	0.00421	35.45	137.42	139	99	29	8284	310	-26	336	242	33	245	33	1986	270	69	45	764	219	762	219	133	104	27	9802	331	-46	377	254	10	260	10	1860	243	72	40	638	222	633	222
	Gr-1	NA	un	3.78253	0.246941	0.00133	0.00253	0.00211	0.000718	47	15.5	86	101	31	7637	252	-66	318	181	-16	181	-16	861	123	31	43	352	108	352	108	77	115	25	10884	307	-145	452	211	-43	218	-65	893	120	24	46	353	93	351	99
	KNO-18	NA	un	NA	NA	0.00342	0.00205	0.00363	0.00371	41.2816	-86.621	97	115	29	9676	292	-96	388	217	-34	217	-34	975	109	46	23	305	166	305	166	76	137	21	14772	380	-250	630	222	-124	266	-124	913	102	36	26	282	138	279	138
	Mh-0	1.0633	un	2.8775	1.89986	0.00411	0.00283	0.00254	0.00495	50.95	20.5	70	84	27	7987	225	-86	311	165	-27	165	-42	630	91	28	41	255	93	255	98	56	107	22	11547	289	-179	468	198	-81	198	-97	640	110	16	55	285	56	285	73
	Tscha-1	0.319262	un	3.60152	1.90676	0.00443	0.00138	0.00499	0.00507	47.0748	9.9042	80	94	33	6544	224	-55	279	161	6	161	-8	1066	132	57	27	370	181	370	195	75	102	27	9154	274	-95	369	171	-24	197	-40	1086	132	47	30	367	166	359	182
Methylation_4	Baa-1	0.748053	Me	3.65591	2.42697	0.439	0.937	0.716	0.244	51.3333	6.1	100	78	34	5654	225	-3	228	172	59	172	28	768	76	49	12	222	158	222	181	96	90	27	8106	272	-50	322	193	43	203	-8	754	77	36	20	220	132	211	161
	Fr-2	0.505491	Me	2.6318	1.79838	0.449	0.948	0.764	0.255	50.1102	8.6822	100	88	33	6382	247	-17	264	182	29	182	18	648	70	40	16	199	131	199	140	91	101	25	9527	300	-89	389	209	-13	216	-31	647	78	28	27	214	106	197	113
	Ann-1	0.803948	Me	2.8412	0.960668	0.386	0.953	0.63	0.128	45.9	6.13028	101	97	33	6594	259	-28	287	108	14	185	14	927	96	66	10	251	218	233	218	98	100	28	8583	306	-46	352	83	11	215	-6	965	102	59	17	283	213	218	219
	Bor-4	1.34269	Me	3.80993	0.849667	0.389	0.811	0.677	0.22	49.4013	16.2326	72	86	30	6981	221	-59	280	159	-7	159	-20	626	88	30	40	251	93	251	97	59	105	24	10617	273	-162	435	187	-61	194	-81	645	92	18	51	274	62	266	75
	Bik-1	0.996338	Me	4.02056	1.6465	0.403	0.892	0.683	0.192	33.92	35.7	153	109	41	5522	293	31	262	80	219	219	80	1112	248	1	96	657	3	3	657	146	107	33	7660	331	8	323	51	231	250	51	1209	257	0	84	659	53	60	659
	Krot-0	1.12761	Me	3.32292	2.00264	0.436	0.926	0.775	0.233	49.631	11.5722	81	86	31	6666	229	-40	269	166	36	166	-5	675	78	40	22	227	132	227	146	72	102	24	10105	285	-130	415	197	-41	202	-59	674	84	27	30	242	110	224	118
	Sei-0	0.999995	Me	3.21847	2.20857	0.288	0.83	0.496	0.0835	46.5438	11.5614	71	100	33	6959	229	-74	303	157	-21	157	-21	778	109	30	42	307	93	307	93	66	111	26	9716	285	-130	415	184	-58	194	-58	816	111	23	44	301	88	300	88
	Ms-0	1.56509	Me	2.76921	1.7074	0.339	0.923	0.665	0.115	55.7522	37.6322	49	77	21	9800	232	-122	354	173	-15	173	-79	679	89	33	30	243	110	243	131	41	101	20	13004	302	-198	500	211	-101	211	-114	655	80	17	40	235	78	235	106
	Tamm-2	0.435872	Me	3.29193	0.311687	0.419	0.958	0.828	0.199	60	23.5	51	72	23	7920	214	-89	303	143	-15	156	-47	611	74	29	31	210	95	190	124	38	103	23	10770	255	-180	435	157	-95	183	-95	620	91	20	44	243	78	217	78
	Kyoto	0.30857	Me	3.70099	2.06908	0.382	0.86	0.686	0.191	35.0085	135.752	155	90	28	8175	325	4	321	257	53	261	53	1727	244	66	42	665	222	635	222	148	95	26	9598	340	-17	357	240	30	273	30	1598	203	76	33	539	230	522	230
	Pi-0	0.283946	Me	3.78222	1.60212	0.393	0.886	0.688	0.211	47.04	10.51	-20	53	26	5207	82	-115	197	45	-82	46	-82	1487	168	96	19	480	315	445	315	-24	62	21	7741	134	-160	294	81	-117	81	-117	1512	170	87	20	471	303	471	303
	Pu2-7	0.337279	Me	2.9948	1.07928	0.387	0.942	0.73	0.168	49.42	16.36	76	86	30	7083	227	-57	284	164	-5	164	-18	596	85	28	41	241	87	241	90	63	107	24	10722	279	-160	439	192	-58	199	-78	615	90	16	52	266	56	256	68
	Rubezhnoe-1	0.699367	Me	2.66874	1.40734	0.391	0.937	0.699	0.175	49	38.28	79	83	22	10176	266	-95	361	190	6	205	-52	506	60	28	20	157	101	155	128	71	98	18	13978	335	-185	520	-74	-9	249	-104	451	58	18	32	147	59	131	112
	Nok-3	0.376961	Me	3.25298	2.55242	0.356	0.921	0.669	0.129	52.24	4.45	94	61	30	5234	205	2	203	108	47	160	31	781	87	44	21	243	146	205	185	92	71	25	7146	246	-31	277	93	33	188	5	763	102	26	31	268	120	193	171
	Lp2-2	0.913225	Me	3.20989	1.38612	0.448	0.879	0.715	0.279	49.38	16.81	68	85	30	7002	216	-64	280	155	-12	155	-25	648	93	31	40	262	95	262	102	55	105	24	10653	269	-167	436	183	-66	190	-86	669	96	19	51	284	63	280	81
	Per-1	0.410475	Me	3.12254	3.09909	0.334	0.868	0.618	0.126	58	56.3167	20	82	19	11462	234	-185	419	163	-51	163	-132	609	78	25	34	218	86	218	105	17	108	20	14630	316	-214	530	70	-60	208	-165	552	84	14	47	230	56	185	87
	Co-1	0.935937	Me	3.92594	1.02387	0.341	0.917	0.677	0.134	40.12	-8.25	158	103	42	4662	297	55	242	99	217	219	99	951	134	10	53	383	64	66	383	153	103	38	5758	312	44	268	92	234	234	85	1048	165	6	57	448	53	53	428
	C24	0.362451	Me	3.03185	1.17276	0.318	0.898	0.588	0.119			162	100	44	4257	289	62	227	107	215	217	107	914	128	9	53	367	60	65	367	157	101	40	5309	302	51	251	100	231	231	93	1010	162	5	57	434	49	49	412
	Bs-1	0.58983	Me	3.26132	1.49383	0.483	0.943	0.719	0.313	47.5	7.5	96	84	33	6273	241	-11	252	176	29	176	16	823	102	52	23	274	163	274	167	92	89	26	8659	290	-40	330	185	4	209	-12	840	102	43	27	269	147	262	153
	Stw-0	3.16595	Me	3.64121	0.789102	0.433	0.908	0.738	0.228	52	36	55	85	23	9989	239	-121	360	178	-67	178	-74	624	81	33	26	217	110	217	126	44	107	20	13748	308	-206	514	218	-42	219	-125	559	73	20	33	190	75	178	105
Methylation_4&16	Pu2-23	0.342149	Me	4.0225	2.14011	0.388	0.936	0.701	0.18	49.42	16.36	76	86	30	7083	227	-57	284	164	-5	164	-18	596	85	28	41	241	87	241	90	63	107	24	10722	279	-160	439	192	-58	199	-78	615	90	16	52	266	56	256	68
	pph-1			3.70291	2.34911							BIO1 = Annual Mean Temperature
												BIO2 = Mean Diurnal Range (Mean of monthly (max temp - min temp))
												BIO3 = Isothermality (BIO2/BIO7) (* 100)
												BIO4 = Temperature Seasonality (standard deviation *100)
												BIO5 = Max Temperature of Warmest Month
												BIO6 = Min Temperature of Coldest Month
												BIO7 = Temperature Annual Range (BIO5-BIO6)
												BIO8 = Mean Temperature of Wettest Quarter
												BIO9 = Mean Temperature of Driest Quarter
												BIO10 = Mean Temperature of Warmest Quarter
												BIO11 = Mean Temperature of Coldest Quarter
												BIO12 = Annual Precipitation
												BIO13 = Precipitation of Wettest Month
												BIO14 = Precipitation of Driest Month
												BIO15 = Precipitation Seasonality (Coefficient of Variation)
												BIO16 = Precipitation of Wettest Quarter
												BIO17 = Precipitation of Driest Quarter
												BIO18 = Precipitation of Warmest Quarter
												BIO19 = Precipitation of Coldest Quarter
