# Supplementary material for: A naturally occurring epiallele associates with leaf senescence and local climate adaptation in Arabidopsis accessions
Source: Nat Commun. 2018 Jan 31;9:460. doi: 10.1038/s41467-018-02839-3 (PMC5792623; doi:10.1038/s41467-018-02839-3)
Supplement: Supplementary file 6 — Supplementary Data 3 [file 41467_2018_2839_MOESM6_ESM.xlsx]

## Sheet: Sheet1
Supplementary Data 3. Correlation coefficient of NMR19-4 methylation, PPH expression,and Chlorophyll contentin Arabidopsis accessions with the climate parameters at the place of origin
	mC	mCG	mCHG	mCHH	PPH	Chl.
PPH	-0.250555	-0.30616	-0.295504	-0.271661	ns	-0.249205		BIO1 = Annual Mean Temperature
Chl.	0.196524	0.20345	0.164033	0.182408	-0.249205	ns		BIO2 = Mean Diurnal Range (Mean of monthly (max temp - min temp))
P1	ns	ns	ns	ns	ns	ns		BIO3 = Isothermality (BIO2/BIO7) (* 100)
P2	ns	ns	ns	ns	ns	ns		BIO4 = Temperature Seasonality (standard deviation *100)
P3	-0.236129	-0.205688	-0.207199	-0.241036	ns	ns		BIO5 = Max Temperature of Warmest Month
P4	0.194011	0.173165	0.17605	0.200462	ns	ns		BIO6 = Min Temperature of Coldest Month
P5	ns	ns	ns	ns	ns	ns		BIO7 = Temperature Annual Range (BIO5-BIO6)
P6	-0.187251	-0.214594	-0.203349	-0.175615	ns	ns		BIO8 = Mean Temperature of Wettest Quarter
P7	0.181022	ns	ns	0.185323	ns	ns		BIO9 = Mean Temperature of Driest Quarter
P8	ns	0.17515	ns	0.196074	ns	ns		BIO10 = Mean Temperature of Warmest Quarter
P9	-0.279606	-0.293121	-0.290739	-0.267621	ns	ns		BIO11 = Mean Temperature of Coldest Quarter
P10	ns	ns	ns	ns	ns	ns		BIO12 = Annual Precipitation
P11	-0.190799	-0.216807	-0.202097	-0.177835	ns	ns		BIO13 = Precipitation of Wettest Month
P12	ns	ns	ns	ns	ns	ns		BIO14 = Precipitation of Driest Month
P13	ns	ns	ns	ns	ns	ns		BIO15 = Precipitation Seasonality (Coefficient of Variation)
P14	ns	ns	ns	ns	ns	ns		BIO16 = Precipitation of Wettest Quarter
P15	ns	ns	ns	ns	ns	ns		BIO17 = Precipitation of Driest Quarter
P16	ns	ns	ns	ns	ns	ns		BIO18 = Precipitation of Warmest Quarter
P17	ns	ns	ns	ns	ns	ns		BIO19 = Precipitation of Coldest Quarter
P18	0.201793	0.242637	0.264987	0.224584	ns	ns
P19	ns	ns	ns	ns	ns	ns		P: Current conditions (~1960-1990)
LIG1	ns	ns	ns	ns	ns	ns		LIG: the last interglacial (LIG; ~120,000 - 140,000 years BP)
LIG2	ns	ns	ns	ns	ns	ns
LIG3	-0.224607	-0.208761	-0.200724	-0.230533	ns	ns
LIG4	0.176799	0.170637	0.162788	0.178664	ns	ns
LIG5	ns	ns	ns	ns	ns	ns
LIG6	ns	-0.199171	-0.186079	ns	ns	ns
LIG7	ns	ns	ns	ns	ns	ns
LIG8	ns	ns	ns	ns	ns	ns
LIG9	-0.264454	-0.283244	-0.266008	-0.2524	ns	ns
LIG10	ns	ns	ns	ns	ns	ns
LIG11	-0.177246	-0.2046	-0.18939	-0.163681	ns	ns
LIG12	ns	ns	ns	ns	ns	ns
LIG13	ns	ns	ns	ns	ns	ns
LIG14	ns	ns	ns	ns	ns	ns
LIG15	ns	ns	ns	ns	ns	ns
LIG16	ns	ns	ns	ns	ns	ns
LIG17	ns	ns	ns	ns	ns	ns
LIG18	0.204455	0.255948	0.276036	0.219704	ns	ns
LIG19	ns	ns	ns	ns	ns	ns
ns: not significant
P-values, Correlation (Spearman)	mC	mCG	mCHG	mCHH	PPH	Chl.
PPH	0.002047	0.000332	0.0005222	0.0007904	NA	0.001962
Chl.	0.01959	0.02416	0.04988	0.03111	0.001962	NA
P9	0.001598	0.0006627	0.0006274	0.002363	0.9035	0.182
LIG9	0.002692	0.0009996	0.001737	0.003904	0.953	0.07417
P1	0.2214	0.07897	0.139	0.3367	0.9887	0.9146
P2	0.5254	0.5673	0.5026	0.5175	0.9129	0.6394
P3	0.007068	0.0172	0.01512	0.005654	0.6969	0.9875
P4	0.0298	0.04339	0.03588	0.0233	0.6522	0.4181
P5	0.4566	0.5502	0.5376	0.336	0.62	0.4027
P6	0.03565	0.01254	0.01583	0.04554	0.6852	0.6087
P7	0.04445	0.05519	0.0419	0.03686	0.8754	0.4164
P8	0.05231	0.03889	0.09489	0.02522	0.8168	0.6268
P10	0.7652	0.8844	0.9519	0.6089	0.2082	0.1827
P11	0.03043	0.01133	0.01604	0.04118	0.7703	0.575
P12	0.7601	0.7153	0.4879	0.5265	0.02836	0.00203
P13	0.2028	0.1359	0.06366	0.1191	0.07429	0.01337
P14	0.1659	0.2009	0.2812	0.2198	0.3187	0.03127
P15	0.06929	0.1063	0.103	0.05875	0.4749	0.9849
P16	0.1098	0.06915	0.03408	0.06342	0.03506	0.009387
P17	0.2085	0.257	0.4149	0.2665	0.384	0.01754
P18	0.02315	0.004704	0.00172	0.01031	0.0556	0.1101
P19	0.0905	0.1945	0.2334	0.1027	0.2233	0.005223
LIG1	0.1283	0.0411	0.06636	0.205	0.9845	0.9649
LIG2	0.1522	0.07282	0.07064	0.1905	0.2483	0.9708
LIG3	0.01008	0.01544	0.01738	0.00769	0.8731	0.5476
LIG4	0.05033	0.04818	0.05301	0.04524	0.4793	0.5562
LIG5	0.3096	0.3813	0.3605	0.1794	0.3457	0.386
LIG6	0.05337	0.02036	0.02643	0.06876	0.481	0.5965
LIG7	0.09519	0.0635	0.06987	0.09201	0.2808	0.4749
LIG8	0.1403	0.05951	0.04222	0.08921	0.107	0.3895
LIG10	0.305	0.4172	0.4361	0.1763	0.223	0.2618
LIG11	0.04538	0.01706	0.0237	0.06074	0.4821	0.5832
LIG12	0.7344	0.7348	0.5559	0.5242	0.002147	0.02093
LIG13	0.4206	0.3519	0.1605	0.2839	0.05695	0.02589
LIG14	0.06214	0.0658	0.1591	0.1255	0.04089	0.5287
LIG15	0.06775	0.1533	0.1465	0.07481	0.4081	0.8089
LIG16	0.1004	0.0644	0.03143	0.07343	0.02255	0.008326
LIG17	0.1918	0.1681	0.2815	0.2836	0.01234	0.3682
LIG18	0.02141	0.002838	0.001098	0.01209	0.2553	0.02504
LIG19	0.03974	0.05356	0.07982	0.0519	0.004905	0.267
