# Supplementary material for: A naturally occurring epiallele associates with leaf senescence and local climate adaptation in Arabidopsis accessions
Source: Nat Commun. 2018 Jan 31;9:460. doi: 10.1038/s41467-018-02839-3 (PMC5792623; doi:10.1038/s41467-018-02839-3)
Supplement: Supplementary file 7 — Supplementary Data 4 [file 41467_2018_2839_MOESM7_ESM.xlsx]

## Sheet: Sheet1
Supplementary Data 4. Primers used in this study
Part 1: Primers for Chop-PCR and CAPS.
Sites	Forward (5’ > 3’)	Reverse (5’ > 3’)	Enzymes for Chop	Enzymes for CAPs	Applied allele of CAPS	Note
Chr3: 15598140 - 15600314 (NMR6)	TTCGTCGCCCTTTGGTGCCG	AGCAGGTTGCAAGCGGAGCC	Msp I	N/A	N/A	N/A
Chr3. 15912000-15914800 (NMR7)	AGCTCTCCGACACTGATGCACAA	AGTTGAAGGCGAAGGAGCCGA	Msp I	N/A	N/A	N/A
Chr4. 5085540-5087033 (NMR10)	ACAATTTCCCTTTGTCTCTGCCAAACC	TGGTGGGAGAACCGGAGGAGG	Hae III	N/A	N/A	N/A
Chr5. 10029534-10031066 (NMR11)	CGTTTGTGCGGAGGGTTGTGGT	TGCGCAATTCCCGCTGACACA	Hae III	N/A	N/A	N/A
Chr5. 10379184-10381908 (NMR13)	ACGGCCGGTCTTCTCGTGGT	ACGCCACAAGACACCATGCTCC	Hha I	N/A	N/A	N/A
Chr5. 10612000-10613000 (NMR14)	AGGCTGACCATCATGCTCCCTCA	GGCCACATGCCCAACTGGAGG	Msp I	N/A	N/A	N/A
Chr5. 16751200-16753800 (NMR19)	ACGGTGTCAGATCTTTGGAAGGAAGGT	TGCCTCGGATCGTCCCATGTGT	Msp I	Hae III	Gu-0, Zh, Kro-0, Per-1	Except the mentioned assay in the below, this primers were used for all of other experiment.
	ACGGTGTCAGATCTTTGGAAGGAAGGT	CACTGTACTGAGCATTCTTTGTG	Msp I	Mbo I	Gu-0	this primers were used for F1 of Fr-2 and Gu-0, F1 of Per-1 and Gu-0, F1 of Nok3 and Gu-0.
	TGCTTGGAAGCGAATGACACTACC	CGAAATGGACATGAGTCGCCACC	Msp I	Hae III	Kro-0, Gu-0	this primers were used for F1 of Rubezhnoe-1 and Kro-0, F1 of Rubezhnoe-1 and Gu-0
	ACGGTGTCAGATCTTTGGAAGGAAGGT	CAAGCTGAAATCATCCATTTAATCTG	Msp I	BseR I	Col-0	this primers were used for F1 of Pu2-23 and Col-0
	CGATTGCGCTAGCCTTGCCTGT	TGCCCATTCATAGGAATCTTGTACTGC	Msp I	BsaJ I	Pu2-23	this primers were used for F1 of Pu2-23 and Zh
	ACGGTGTCAGATCTTTGGAAGGAAGGT	TGGTTCACCGTTTCATCCGCCT	Msp I	Mwo I	NMR19-4	this primers were used for Pu2-23, F1 of Pu2-23 and Ws, F1 of Pu2-23 and Ler.
	TTGCTATTGGTTCTACGCTCGGTTT	TGCCCATTCATAGGAATCTTGTACTGC	Msp I	Hinc II	Gu-0	this primers were used for co-segregation assay in F1 and F2 of Gu-0 and Fr-2
Part 2: Primers for Real-time quantitative RT-PCR
Gene	Forward (5’ > 3’)	Reverse (5’ > 3’)
AT5G13800 (PPH)	TGAACCAACGCCAAAGCCAGGA	ACTGCGAGTGGAAGCCCAAGC
AT5G13810	CAGGGAAGACGACGAAATCGGCT	TGGGGCCCGAATCCACCACT
Actin 7	CATTCAATGTCCCTGCCATGT	GGTTGTACGACCACTGGCATAG
Part 3: Primers for allele-specific q-PCR
Gene/Allele/Accession	Forward (5’ > 3’)	Reverse (5’ > 3’)
AT5G13800 (PPH)/NMR19-4u allele/Gu-0	CAGGTCTACACAGACCATTCGAC	TTCCCCATAACGGTCTCACCCA
AT5G13800 (PPH)/NMR19-4m allele/Fr-2	CAGGTCTACACAGACCATTCGAT	TTCCCCATAACGGTCTCACCCA
Part 4: Oligonucleotides or primers for Small RNA northern blot analyses
Probes	Forward (5’ > 3’)	Reverse (5’ > 3’)
Probe-1	TGCTACTCAGCTCCGAACAAGGA	GGCGGTGATCGCCATTGAGAACC
Probe-2	TCCAACGTCACTCTTCTCCACGTCA	CTACAACGTTATTAGATTGTATAAGGTTG
mi166	GGGGAATGAAGCCTGGTCCGA
U6 snRNA	TCATCCTTGCGCAGGGGCCA
Part 5: Primers for q-PCR in ChIP assay
Loci	Forward (5’ > 3’)	Reverse (5’ > 3’)
NMR19-1	ACACGGGGTATCCGCCAAGGT	TGTCGGGTCACGACCGCTTT
NMR19-2	TGTTGCCGCACTCAATTTGTGATGA	TCGCTTCCAAGCAATCCACGGT
Part 6: Primers for analysis of NMR19 copy numbers
ID	Forward (5’ > 3’)	Reverse (5’ > 3’)
NMR19	TGCTACTCAGCTCCGAACAAGGA	TCCACACTACATCAGCGAAAGGACA
AT5G62790	GTTGTTGCTGCTGCACTTTC	GAGTGTTTCACAGGTGGGTT
Part 7: Primers for genotyping
ID	Sequences (5’ > 3’)
1	TTTCTCGAACACCGTCGTCATGTCCTTTGGTTG
2	TGTCAAGCACTTCCTAGAGACAATGCCGGTTCT
3	CTGGGTAGCCCAAAATTTCACGGA
4	AGCCAAACCCCCACTTAAACCCCT
5	CGGTGCAAACCGACAGCAACG
6	AAAACGATCGGGTGCTGCGT
7	ACCAAACAACAACAACACCACCCG
8	TCTGGTGCCTTGGCAACTGCT
