# Supplementary material for: A naturally occurring epiallele associates with leaf senescence and local climate adaptation in Arabidopsis accessions
Source: Nat Commun. 2018 Jan 31;9:460. doi: 10.1038/s41467-018-02839-3 (PMC5792623; doi:10.1038/s41467-018-02839-3)
Supplement: Supplementary file 8 — Supplementary Data 5 [file 41467_2018_2839_MOESM8_ESM.xlsx]

## Sheet: Sheet1
Supplementary Data 5. Sequence of NMR19 in accessions
NMR19-4u sequence from Amel-1 (5'-3' relative to TARI10 reference genome, same below)
GTTTTTTTTTTTTTTTAACAACTACTACTACAAGTTTATTAGATTGTATAAGGTTGATACAAATAAGAGAGTAAGAAACGAGGAAGAACAATAAAGGACTGATACAGAGTAGTAGTAGACAAAACATATTGAGCCATCTTATCTGCAGCACTATTTCGTTCACGATTGATGTGGAGAAGAGTGACGTTGGATAGTTTTGCCATCCAATGACGAATATCGAACAGGAGAGCCCCTATTTGAGAATGATCATCACCATTATTGATAGTTGTTATAAGTTCTTGGTTGTCTCCTTCAAAGCAAACATTTCTTATTCCACGAGCCCAGACTATTTGAAGGACATGTAACAACCCAGTAGCTTCCGCCTGTAAAGGTGACTGAGTCGATGGTAGTTTTGCACAG…
NMR19-4m sequence from Ann-1
GTTTTTCTTTTTTTTTAACAACTACTACTACAAGTTTATTAGATTGTATAAGGTTGATACAAATAAGAGAGTAAGAAACGAGGAGGAACAATAAAGGACTGATACAGAGTAGTAGTAGACAAAACATATTGAGCCATCTTATCTGCAGCACTATTTCGTTCACGATTGATGTGGAGAAGAGTGACGTTGGATAGTTTTGCCATCCAATGACGAATATCGAACAGGAGAGCCCCTATTTGAGAATGATCATCACCATTATTGATAGTTGTTATAAGTTCTTGGTTGTCTCCTTCAAAGCAAACATTTCTTATTCCACGAGCCCAGACTATTTGAAGGACATGTAACAACCCAGTAGCTTCCGCCTGTAAAGGTGACTGAGTCGATGGTAGTTTTGCACAG…
NMR19-4u sequence from Ba-1
GTTTTTCTTTTTTTTTAACAACTACTACTACAAGTTTATTAGATTGTATAAGGTTGATACAAATAAGAGAGTAAGAAACGAGGAGGAACAATAAAGGACTGATACAGAGTAGTAGTAGACAAAACATATTGAGCCATCTTATCTGCAGCACTATTTCGTTCACGATTGATGTGGAGAAGAGTGACGTTGGATAGTTTTGCCATCCAATGACGAATATCGAACAGGAGAGCCCCTATTTGAGAATGATCATCACCATTATTGATAGTTGTTATAAGTTCTTGGTTGTCTCCTTCAAAGCAAACATTTCTTATTCCACGAGCCCAGACTATTTGAAGGACATGTAACAACCCAGTAGCTTCCGCCTGTAAAGGTGACTGAGTCGATGGTAGTTTTGCACAG…
NMR19-4m sequence from Baa-1
GTTTTTTTTTTTTTTAACAACTACTACTACAAGTTTATTAGATTGTATAAGGTTGATACAAATAAGAGAGTAAGAAACGAGGAAGAACAATAAAGGACTGATACAGAGTAGTAGTAGACAAAACATATTGAGCCATCTTATCTGCAGCACTATTTCGTTCACGATTGATGTGGAGAAGAGTGACGTTGGATAGTTTTGCCATCCAATGATGAATATCGAACAGGAGAGCCCCTATTTGAGAATGATCATCACCATTATTGATAGTTGTTATAAGTTCTTGGTTGTCTCCTTCAAAGCAAACATTTCTTATTCCACGAGCCCAGACTATTTGAAGGACATGTAACAACCCAGTAGCTTCCGCCTGTAAAGGTGACTGAGTCGATGGTAGTTTTGCACAGC…
NMR19-4u sequence from Benk-1
GTTTTTCTTTTTTTTTAACAACTACTACTACAAGTTTATTAGATTGTATAAGGTTGATACAAATAAGAGAGTAAGAAACGAGGAGGAACAATAAAGGACTGATACAGAGTAGTAGTAGACAAAACATATTGAGCCATCTTATCTGCAGCACTATTTCGTTCACGATTGATGTGGAGAAGAGTGACGTTGGATAGTTTTGCCATCCAATGACGAATATCGAACAGGAGAGCCCCTATTTGAGAATGATCATCACCATTATTGATAGTTGTTATAAGTTCTTGGTTGTCTCCTTCAAAGCAAACATTTCTTATTCCACGAGCCCAGACTATTTGAAGGACATGTAACAACCCAGTAGCTTCCGCCTGTAAAGGTGACTGAGTCGATGGTAGTTTTGCACAG…
NMR19-4u sequence from Ber
GTTTTTTTTTTTTTTTTAACAACTACTACTACAAGTTTATTAGATTGTATAAGGTTGATACAAATAAGAGAGTAAGAAACGAGGAAGAACAATAAAGGACTGATACAGAGTAGTAGTAGACAAAACATATTGAGCCATCTTATCTGCAGCACTATTTCGTTCACGATTGATGTGGAGAAGAGTGACGTTGGATAGTTTTGCCATCCAATGACGAATATCGAACAGGAGAGCCCCTATTTGAGAATGATCATCACCATTATTGATAGTTGTTATAAGTTCTTGGTTGTCTCCTTCAAAGCAAACATTTCTTATTCCACGAGCCCAGACTATTTGAAGGACATGTAACAACCCAGTAGCTTCCGCCTGTAAAGGTGACTGAGTCGATGGTAGTTTTGCACA…
NMR19-4m sequence from Bik-1
GTTTTTTTTTTTTAACAACTACTACTACAAGTTTATTAGATTGTATAAGGTTGATACAAATAAGAGAGTAAGAAACGAGGAGGAACAATAAAGGACTGATACAGAGTAGTAGTAGACAAAACATATTGAGCCATCTTATCTGCAGCACTATTTCGTTCACGATTGATGTGGAGAAGAGTGACGTTGGATAGTTTTGCCATCCAATGACGAATATCGAACAGGAGAGCCCCTATTTGAGAATGATCATCACCATTATTGATAGTTGTTATAAGTTCTTGGTTGTCTCCTTCAAAGCAAACATTTCTTATTCCACGAGCCCAGACTATTTGAAGGACATGTAACAACCTAGTAGCTTCTGCCTGTAAAGGTGACTGAGTCGATGGTAGTTTTGCACAGCCT…
NMR19-4m sequence from Bor-4
GTTTTTTTTTTTTTTAACAACTACTACTACAAGTTTATTAGATTGTATAAGGTTGATACAAATAAGAGAGTAAGAAACGAGGAAGAACAATAAAGGACTGATACAGAGTAGTAGTAGACAAAACATATTGAGCCATCTTATCTGCAGCACTATTTCGTTCACGATTGATGTGGAGAAGAGTGACGTTGGATAGTTTTGCCATCCAATGACGAATATCGAACAGGAGAGCCCCTATTTGAGAATGATCATCACCATTATTGATAGTTGTTATAAGTTCTTGGTTGTCTCCTTCAAAGCAAACATTTCTTATTCCACGAGCCCAGACTATTTGAAGGACATGTAACAACCCAGTAGCTTCCGCCTGTAAAGGTGACTGAGTCGATGGTAGTTTTGCACAGC…
NMR19-4m sequence from Bs-1
GTTTTTTTTTTTTTTAACAACTACTACTACAAGTTTATTAGATTGTATAAGGTTGATACAAATAAGAGAGTAAGAAACGAGGAAGAACAATAAAGGACTGATACAGAGTAGTAGTAGACAAAACATATTGAGCCATCTTATCTGCAGCACTATTTCGTTCACGATTGATGTGGAGAAGAGTGACGTTGGATAGTTTTGCCATCCAATGACGAATATCGAACAGGAGAGCCCCTATTTGAGAATGATCATCACCATTATTGATAGTTGTTATAAGTTCTTGGTTGTCTCCTTCAAAGCAAACATTTCTTATTCCACGAGCCCAGACTATTTGAAGGACATGTAACAACCCAGTAGCTTCCGCCTGTAAAGGTGACTGAGTCGATGGTAGTTTTGCACAGC…
NMR19-4u sequence from Bsch-0
TGTTTTTTTTTTTTTAACAACTACTACTACAACTTTATTAGATTGTATAAGGTTGATACAAATAAGAGAGTAAGAAACGAGGAGGAACAATAAAGGACTGATACAGAGTAGTAGTAGACAAAACATATTGAGCCATCTTATCTGCAGCACTATTTCGTTCACGATTGACGTGGAGAAGAGTGACGTTGGATAGTTTTGCCATCCAATGACGAATATCGAACAGGAGAGCCCCTATTTGAGAATGATCATCACCATTATTGATAGTTGTTATAAGTTCTTGGTTGTCTCCTTCAAAGCAAACATTTCTTATTCCACGAGCCTAGACTATTTGAAGGACATGTAACAACCCAGTAGCTTCCGCCTGTAAAGGTGACTGAGTCGATGGTAGTTTTGCACAGC…
NMR19-4m sequence from C24
GTTTTTCTTTTTTTTTAACAACTACTACTACAAGTTTATTAGATTGTATAAGGTTGATACAAATAAGAGAGTAAGAAACGAGGAGGAACAATAAAGGACTGATACAGAGTAGTAGTAGACAAAACATATTGAGCCATCTTATCTGCAGCACTATTTCGTTCACGATTGATGTGGAGAAGAGTGACGTTGGATAGTTTTGCCATCCAATGACGAATATCGAACAGGAGAGCCCCTATTTGAGAATGATCATCACCATTATTGATAGTTGTTATAAGTTCTTGGTTGTCTCCTTCAAAGCAAACATTTCTTATTCCACGAGCCCAGACTATTTGAAGGACATGTAACAACCCAGTAGCTTCCGCCTGTAAAGGTGACTGAGTCGATGGTAGTTTTGCACAG…
NMR19-4u sequence from Ca-0
TGTTTTTTTTTTTTTTAACAACTACTACTACAACTTTATTAGATTGTATAAGGTTGATACAAATAAGAGAGTAAGAAACGAGGAGGAACAATAAAGGACTGGTACAGAGTAGTAGTAGACAAAACATATTGAGCCATCTTATCTGCAGCACTATTTCGTTCACGATTGACGTGGAGAAGAGTGACGTTGGATAGTTTTGCCATCCAATGACGAATATCGAACAGGAGAGCCCCTATTTGAGAATGATCATCACCATTATTGATAGTTGTTATAAGTTCTTGGTTGTCTCCTTCAAAGCAAACATTTCTTATTCCACGAGCCCAGACTATTTGAAGGACATGTAACAACCCAGTAGCTTCCGCCTGTAAAGGTGACTGAGTCGATGGTAGTTTTGCACAG…
NMR19-4u sequence from Chat-1
GTTTTTTTTTTTTTTTAACAACTACTACTACAAGTTTATTAGATTGTATAAGGTTGATACAAATAAGAGAGTAAGAAACGAGGAAGAACAATAAAGGACTGATACAGAGTAGTAGTAGACAAAACATATTGAGCCATCTTATCTGCAGCACTATTTCGTTCACGATTGATGTGGAGAAGAGTGACGTTGGATAGTTTTGCCATCCAATGACGAATATCGAACAGGAGAGCCCCTATTTGAGAATGATCATCACCATTATTGATAGTTGTTATAAGTTCTTGGTTGTCTCCTTCAAAGCAAACATTTCTTATTCCACGAGCCCAGACTATTTGAAGGACATGTAACAACCCAGTAGCTTCCGCCTGTAAAGGTGACTGAGTCGATGGTAGTTTTGCACAG…
NMR19-4m sequence from Co-1
GTTTTTCTTTTTTTTTAACAACTACTACTACAAGTTTATTAGATTGTATAAGGTTGATACAAATAAGAGAGTAAGAAACGAGGAGGAACAATAAAGGACTGATACAGAGTAGTAGTAGACAAAACATATTGAGCCATCTTATCTGCAGCACTATTTCGTTCACGATTGATGTGGAGAAGAGTGACGTTGGATAGTTTTGCCATCCAATGACGAATATCGAACAGGAGAGCCCCTATTTGAGAATGATCATCACCATTATTGATAGTTGTTATAAGTTCTTGGTTGTCTCCTTCAAAGCAAACATTTCTTATTCCACGAGCCCAGACTATTTGAAGGACATGTAACAACCCAGTAGCTTCCGCCTGTAAAGGTGACTGAGTCGATGGTAGTTTTGCACAG…
NMR19-4u sequence from Cvi-0
TGTTTTCTTTTTTTTTTAACAACTACTACTACAACTTTATTAAATTGTATAAGGTTGATACAAATAAGAGAGTAAGAAACGAGGAGGAACAATAAAGGACTGATACAGAGTAGTAGTAGACAAAACATATTGAGCCATCTTATCTGCAGCACTATTTCGTTCACGATTGACGTGGAGAAGAGTGACGTTGGATAGTTTTGCCATCCAATGACGAATATCGAACAGGAGAGCCCCTATTTGAGAATGATCATCACCATTATTGATAGTTATTATAAGTTCTTGGTTGTCTCCTTCAAAGCAAACATTTCTTATTCCACGAGCCCAGACTATTTGAAGGACATGTAACAACCCAGTAGCTTCCGCCTGTAAAGGTGACTGAGTCGATGGTAGTTTTGCACA…
NMR19-4u sequence from Da(1)-12
GTCTTTTTTTTTTTTAACAACTACTACTACAAGTTTATTAGATTGTATAAGGTTGATACAAATAAGAGAGTAAGAAACGAAGAGGAACAATAAAGGACTGATACAGAGTAGTAGTAGACAAAACATATTGAGCCATCTTATCTGCAGCACTATTTCGTTCACGATTGATGTGGAGAAGAGTGACGTTGGATAGTTTTGCCATCCAATGACGAATATCGAACAGGAGAGCCCCTATTTGAGAATGATCATCACCATTATTGATAGTTGTTATAAGTTCTTGGTTGTCTCCTTCAAAGCAAACATTTCTTATTCCACGAGCCCAGACTATTTGAAGGACATGTAACAACCCATTAGCTTCCGCCTGTAAAGGTGACTGAGTCGATGGTAGTTTTGCACAGC…
NMR19-4u sequence from Ei-2
GTTTTTCTTTTTTTTTAACAACTACTACTACAAGTTTATTAGATTGTATAAGGTTGATACAAATAAGAGAGTAAGAAACGAGGAGGAACAATAAAGGACTGATACAGAGTAGTAGTAGACAAAACATATTGAGCCATCTTATCTGCAGCACTATTTCGTTCACGATTGATGTGGAGAAGAGTGACGTTGGATAGTTTTGCCATCCAATGACGAATATCGAACAGGAGAGCCCCTATTTGAGAATGATCATCACCATTATTGATAGTTGTTATAAGTTCTTGGTTGTCTCCTTCAAAGCAAACATTTCTTATTCCACGAGCCCAGACTATTTGAAGGACATGTAACAACCCAGTAGCTTCCGCCTGTAAAGGTGACTGAGTCGATGGTAGTTTTGCACAG…
NMR19-4u sequence from En-D
GTCTTTTTTTTTTTTAACAACTACTACTACAAGTTTATTAGATTGTATAAGGTTGATACAAATAAGAGAGTAAGAAACGAAGAGGAACAATAAAGGACTGATACAGAGTAGTAGTAGACAAAACATATTGAGCCATCTTATCTGCAGCACTATTTCGTTCACGATTGATGTGGAGAAGAGTGACGTTGGATAGTTTTGCCATCCAATGACGAATATCGAACAGGAGAGCCCCTATTTGAGAATGATCATCACCATTATTGATAGTTGTTATAAGTTCTTGGTTGTCTCCTTCAAAGCAAACATTTCTTATTCCACGAGCCCAGACTATTTGAAGGACATGTAACAACCCATTAGCTTCCGCCTGTAAAGGTGACTGAGTCGATGGTAGTTTTGCACAGC…
NMR19-4u sequence from Er-0
GTCTTTTTTTTTTTTAACAACTACTACTACAAGTTTATTAGATTGTATAAGGTTGATACAAATAAGAGAGTAAGAAACGAAGAGGAACAATAAAGGACTGATACAGAGTAGTAGTAGACAAAACATATTGAGCCATCTTATCTGCAGCACTATTTCGTTCACGATTGATGTGGAGAAGAGTGACGTTGGATAGTTTTGCCATCCAATGACGAATATCGAACAGGAGAGCCCCTATTTGAGAATGATCATCACCATTATTGATAGTTGTTATAAGTTCTTGGTTGTCTCCTTCAAAGCAAACATTTCTTATTCCACGAGCCCAGACTATTTGAAGGACATGTAACAACCCATTAGCTTCCGCCTGTAAAGGTGACTGAGTCGATGGTAGTTTTGCACAGC…
NMR19-4u sequence from Est
GTTTTTTTTTTTTTTAACAACTACTACTACAAGTTTATTAGATTGTATAAGGTTGATACAAATAAGAGAGTAAGAAACGAGGAAGAACAATAAAGGACTGATACAGAGTAGTAGTAGACAAAACATATTGAGCCATCTTATCTGCAGCACTATTTCGTTCACGATTGATGTGGAGAAGAGTGACGTTGGATAGTTTTGCCATCCAATGACGAATATCGAACAGGAGAGCCCCTATTTGAGAATGATCATCACCATTATTGATAGTTGTTATAAGTTCTTGGTTGTCTCCTTCAAAGCAAACATTTCTTATTCCACGAGCCCAGACTATTTGAAGGACATGTAACAACCCAGTAGCTTCCGCCTGTAAAGGTGACTGAGTCGATGGTAGTTTTGCACAGC…
NMR19-4u sequence from Fi-0
GTTTTTCTTTTTTTTTAACAACTACTACTACAAGTTTATTAGATTGTATAAGGTTGATACAAATAAGAGAGTAAGAAACGAGGAGGAACAATAAAGGACTGATACAGAGTAGTAGTAGACAAAACATATTGAGCCATCTTATCTGCAGCACTATTTCGTTCACGATTGATGTGGAGAAGAGTGACGTTGGATAGTTTTGCCATCCAATGACGAATATCGAACAGGAGAGCCCCTATTTGAGAATGATCATCACCATTATTGATAGTTGTTATAAGTTCTTGGTTGTCTCCTTCAAAGCAAACATTTCTTATTCCACGAGCCCAGACTATTTGAAGGACATGTAACAACCCAGTAGCTTCCGCCTGTAAAGGTGACTGAGTCGATGGTAGTTTTGCACAG…
NMR19-4m sequence from Fr-2
GTTTTTTTTTTTTTTAACAACTACTACTACAAGTTTATTAGATTGTATAAGGTTGATACAAATAAGAGAGTAAGAAACGAGGAAGAACAATAAAGGACTGATACAGAGTAGTAGTAGACAAAACATATTGAGCCATCTTATCTGCAGCACTATTTCGTTCACGATTGATGTGGAGAAGAGTGACGTTGGATAGTTTTGCCATCCAATGACGAATATCGAACAGGAGAGCCCCTATTTGAGAATGATCATCACCATTATTGATAGTTGTTATAAGTTCTTGGTTGTCTCCTTCAAAGCAAACATTTCTTATTCCACGAGCCCAGACTATTTGAAGGACATGTAACAACCCAGTAGCTTCCGCCTGTAAAGGTGACTGAGTCGATGGTAGTTTTGCACAGC…
NMR19-4u sequence from Gie-0
TGTTTTTTTTTTTTTAACAACTACTACTACAACTTTATTAGATTGTATAAGGTTGATACAAATAAGAGAGTAAGAAACGAGGAGGAACAATAAAGGACTGATACAGAGTAGTAGTAGACAAAACATATTGAGCCATCTTATCTGCAGCACTATTTCGTTCACGATTGACGTGGAGAAGAGTGACGTTGGATAGTTTTGCCATCCAATGACGAATATCGAACAGGAGAGCCCCTATTTGAGAATGATCATCACCATTATTGATAGTTGTTATAAGTTCTTGGTTGTCTCCTTCAAAGCAAACATTTCTTATTCCACGAGCCTAGACTATTTGAAGGACATGTAACAACCCAGTAGCTTCCGCCTGTAAAGGTGACTGAGTCGATGGTAGTTTTGCACAGC…
NMR19-4u sequence from Gifu-2
GTTTTTTTTTTTTTTTAACAACTACTACTACAAGTTTATTAGATTGTATAAGGTTGATACAAATAAGAGAGTAAGAAACGAGGAAGAACAATAAAGGACTGATACAGAGTAGTAGTAGACAAAACATATTGAGCCATCTTATCTGCAGCACTATTTCGTTCACGATTGATGTGGAGAAGAGTGACGTTGGATAGTTTTGCCATCCAATGACGAATATCGAACAGGAGAGCCCCTATTTGAGAATGATCATCACCATTATTGATAGTTGTTATAAGTTCTTGGTTGTCTCCTTCAAAGCAAACATTTCTTATTCCACGAGCCCAGACTATTTGAAGGACATGTAACAACCCAGTAGCTTCCGCCTGTAAAGGTGACTGAGTCGATGGTAGTTTTGCACAG…
NMR19-4u sequence from Gr-1
GTTTTTTTTTTTTTTTAACAACTACTACTACAAGTTTATTAGATTGTATAAGGTTGATACAAATAAGAGAGTAAGAAACGAGGAAGAACAATAAAGGACTGATACAGAGTAGTAGTAGACAAAACATATTGAGCCATCTTATCTGCAGCACTATTTCGTTCACGATTGATGTGGAGAAGAGTGACGTTGGATAGTTTTGCCATCCAATGACGAATATCGAACAGGAGAGCCCCTATTTGAGAATGATCATCACCATTATTGATAGTTGTTATAAGTTCTTGGTTGTCTCCTTCAAAGCAAACATTTCTTATTCCACGAGCCCAGACTATTTGAAGGACATGTAACAACCCAGTAGCTTCCGCCTGTAAAGGTGACTGAGTCGATGGTAGTTTTGCACAG…
NMR19-4u sequence from Gu-0
GTTTTTTTTTTTTTTTAACAACTACTACTACAAGTTTATTAGATTGTATAAGGTTGATACAAATAAGAGAGTAAGAAACGAGGAAGAACAATAAAGGACTGATACAGAGTAGTAGTAGACAAAACATATTGAGCCATCTTATCTGCAGCACTATTTCGTTCACGATTGATGTGGAGAAGAGTGACGTTGGATAGTTTTGCCATCCAATGACGAATATCGAACAGGAGAGCCCCTATTTGAGAATGATCATCACCATTATTGATAGTTGTTATAAGTTCTTGGTTGTCTCCTTCAAAGCAAACATTTCTTATTCCACGAGCCCAGACTATTTGAAGGACATGTAACAACCCAGTAGCTTCCGCCTGTAAAGGTGACTGAGTCGATGGTAGTTTTGCACAG…
NMR19-4u sequence from Ha-0
TGTTTTTTTTTTTTTTAACAACTACTACTACAACTTTATTAGATTGTATAAGGTTGATACAAATAAGAGAGTAAGAAACGAGGAGGAACAATAAAGGACTGGTACAGAGTAGTAGTAGACAAAACATATTGAGCCATCTTATCTGCAGCACTATTTCGTTCACGATTGACGTGGAGAAGAGTGACGTTGGATAGTTTTGCCATCCAATGACGAATATCGAACAGGAGAGCCCCTATTTGAGAATGATCATCACCATTATTGATAGTTGTTATAAGTTCTTGGTTGTCTCCTTCAAAGCAAACATTTCTTATTCCACGAGCCCAGACTATTTGAAGGACATGTAACAACCCAGTAGCTTCCGCCTGTAAAGGTGACTGAGTCGATGGTAGTTTTGCACAG…
NMR19-4u sequence from In-0
GTCTTTTTTTTTTTTAACAACTACTACTACAAGTTTATTAGATTGTATAAGGTTGATACAAATAAGAGAGTAAGAAACGAAGAGGAACAATAAAGGACTGATACAGAGTAGTAGTAGACAAAACATATTGAGCCATCTTATCTGCAGCACTATTTCGTTCACGATTGATGTGGAGAAGAGTGACGTTGGATAGTTTTGCCATCCAATGACGAATATCGAACAGGAGAGCCCCTATTTGAGAATGATCATCACCATTATTGATAGTTGTTATAAGTTCTTGGTTGTCTCCTTCAAAGCAAACATTTCTTATTCCACGAGCCCAGACTATTTGAAGGACATGTAACAACCCATTAGCTTCCGCCTGTAAAGGTGACTGAGTCGATGGTAGTTTTGCACAGC…
NMR19-4u sequence from KNO-18
GTTTTTTTTTTTTTTTAACAACTACTACTACAAGTTTATTAGATTGTATAAGGTTGATACAAATAAGAGAGTAAGAAACGAGGAAGAACAATAAAGGACTGATACAGAGTAGTAGTAGACAAAACATATTGAGCCATCTTATCTGCAGCACTATTTCGTTCACGATTGATGTGGAGAAGAGTGACGTTGGATAGTTTTGCCATCCAATGACGAATATCGAACAGGAGAGCCCCTATTTGAGAATGATCATCACCATTATTGATAGTTGTTATAAGTTCTTGGTTGTCTCCTTCAAAGCAAACATTTCTTATTCCACGAGCCCAGACTATTTGAAGGACATGTAACAACCCAGTAGCTTCCGCCTGTAAAGGTGACTGAGTCGATGGTAGTTTTGCACAG…
NMR19-4u sequence from Kro-0
GTTTTTTTTTTTTTTTAACAACTACTACTACAAGTTTATTAGATTGTATAAGGTTGATACAAATAAGAGAGTAAGAAACGAGGAAGAACAATAAAGGACTGATACAGAGTAGTAGTAGACAAAACATATTGAGCCATCTTATCTGCAGCACTATTTCGTTCACGATTGATGTGGAGAAGAGTGACGTTGGATAGTTTTGCCATCCAATGACGAATATCGAACAGGAGAGCCCCTATTTGAGAATGATCATCACCATTATTGATAGTTGTTATAAGTTCTTGGTTGTCTCCTTCAAAGCAAACATTTCTTATTCCACGAGCCCAGACTATTTGAAGGACATGTAACAACCCAGTAGCTTCCGCCTGTAAAGGTGACTGAGTCGATGGTAGTTTTGCACAG…
NMR19-4m sequence from Krot-0
GTTTTTTTTTTTTTTAACAACTACTACTACAAGTTTATTAGATTGTATAAGGTTGATACAAATAAGAGAGTAAGAAACGAGGAAGAACAATAAAGGACTGATACAGAGTAGTAGTAGACAAAACATATTGAGCCATCTTATCTGCAGCACTATTTCGTTCACGATTGATGTGGAGAAGAGTGACGTTGGATAGTTTTGCCATCCAATGACGAATATCGAACAGGAGAGCCCCTATTTGAGAATGATCATCACCATTATTGATAGTTGTTATAAGTTCTTGGTTGTCTCCTTCAAAGCAAACATTTCTTATTCCACGAGCCCAGACTATTTGAAGGACATGTAACAACCCAGTAGCTTCCGCCTGTAAAGGTGACTGAGTCGATGGTAGTTTTGCACAGC…
NMR19-4m sequence from Kyoto
GTTTTTTTTTTTTTTAACAACTACTACTACAAGTTTATTAGATTGTATAAGGTTGATACAAATAAGAGAGTAAGAAACGAAGAGGAACAATAAAGGACTGATACAGAGTAGTAGTAGACAAAACATATTGAGCCATCTTATCTGCAGCACTATTTCGTTCACGATTGATGTGGAGAAGAGTGACGTTGGATAGTTTTGCCATCCAATGACGAATATCGAACAGGAGAGCCCCTATTTGAGAATGATCATCACCATTATTGATAGTTGTTATAAGTTCTTGGTTGTCTCCTTCAAAGCAAACATTTCTTATTCCACGAGCCCAGACTATTTGAAGGACATGTAACAACCCATTAGCTTCCGCCTGTAAAGGTGACTGAGTCGATGGTAGTTTTGCACAGC…
NMR19-4u sequence from La-0
GTTTTTTTTTTTTTTTAACAACTACTACTACAACTTTATTAGATTGTATAAGGTTGATACAAATAAGAGAGTAAGAAACGAGGAAGAACAATAAAGGACTGATACAGAGTAGTAGTAGACAAAACATATTGAGCCATCTTATCTGCAGCACTATTTCGTTCACGATTGATGTGGAGAAGAGTGACGTTGGATAGTTTTGCCATCCAATGACGAATATCGAACAGGAGAGCCCCTATTTGAGAATGATCATCACCATTATTGATAGTTGTTATAAGTTCTTGGTTGTCTCCTTCAAAGCAAACATTTCTTATTCCACGAGCCCAGACTATTTGAAGGACATGTAACAACCCAGTAGCTTCCGCCTGTAAAGGTGACTGAGTCGATGGTAGTTTTGCACAG…
NMR19-4u sequence from Litva
GTTTTTTTTTTTTTTTTAACAACTACTACTACAAGTTTATTAGATTGTATAAGGTTGATACAAATAAGAGAGTAAGAAACGAGGAAGAACAATAAAGGACTGATACAGAGTAGTAGTAGACAAAACATATTGAGCCATCTTATCTGCAGCACTATTTCGTTCACGATTGATGTGGAGAAGAGTGACGTTGGATAGTTTTGCCATCCAATGACGAATATCGAACAGGAGAGCCCCTATTTGAGAATGATCATCACCATTATTGATAGTTGTTATAAGTTCTTGGTTGTCTCCTTCAAAGCAAACATTTCTTATTCCACGAGCCCAGACTATTTGAAGGACATGTAACAACCCAGTAGCTTCCGCCTGTAAAGGTGACTGAGTCGATGGTAGTTTTGCACA…
NMR19-4m sequence from Lp2-2
GTTTTTTTTTTTTTTAACAACTACTACTACAAGTTTATTAGATTGTATAAGGTTGATACAAATAAGAGAGTAAGAAACGAGGAAGAACAATAAAGGACTGATACAGAGTAGTAGTAGACAAAACATATTGAGCCATCTTATCTGCAGCACTATTTCGTTCACGATTGATGTGGAGAAGAGTGACGTTGGATAGTTTTGCCATCCAATGACGAATATCGAACAGGAGAGCCCCTATTTGAGAATGATCATCACCATTATTGATAGTTGTTATAAGTTCTTGGTTGTCTCCTTCAAAGCAAACATTTCTTATTCCACGAGCCCAGACTATTTGAAGGACATGTAACAACCCAGTAGCTTCCGCCTGTAAAGGTGACTGAGTCGATGGTAGTTTTGCACAGC…
NMR19-4u sequence from Mh-0
TGTTTTTTTTTTTTTTAACAACTACTACTACAACTTTATTAGATTGTATAAGGTTGATACAAATAAGAGAGTAAGAAACGAGGAGGAACAATAAAGGACTGGTACAGAGTAGTAGTAGACAAAACATATTGAGCCATCTTATCTGCAGCACTATTTCGTTCACGATTGACGTGGAGAAGAGTGACGTTGGATAGTTTTGCCATCCAATGACGAATATCGAACAGGAGAGCCCCTATTTGAGAATGATCATCACCATTATTGATAGTTGTTATAAGTTCTTGGTTGTCTCCTTCAAAGCAAACATTTCTTATTCCACGAGCCCAGACTATTTGAAGGACATGTAACAACCCAGTAGCTTCCGCCTGTAAAGGTGACTGAGTCGATGGTAGTTTTGCACAG…
NMR19-4m sequence from Ms-0
GTTTTTTTTTTTTTTAACAACTACTACTACAAGTTTATTAGATTGTATAAGGTTGATACAAATAAGAGAGTAAGAAACGAGGAAGAACAATAAAGGACTGATACAGAGTAGTAGTAGACAAAACATATTGAGCCATCTTATCTGCAGCACTATTTCGTTCACGATTGATGTGGAGAAGAGTGACGTTGGATAGTTTTGCCATCCAATGACGAATATCGAACAGGAGAGCCCCTATTTGAGAATGATCATCACCATTATTGATAGTTGTTATAAGTTCTTGGTTGTCTCCTTCAAAGCAAACATTTCTTATTCCACGAGCCCAGACTATTTGAAGGACATGTAACAACCCAGTAGCTTCCGCCTGTAAAGGTGACTGAGTCGATGGTAGTTTTGCACAGC…
NMR19-4m sequence from Nok-3
GTTTTTTTTTTTTTTTTAACAACTACTACTACAAGTTTATTAGATTGTATAAGGTTGATACAAATAAGAGAGTAAGAAACGAGGAAGAACAATAAAGGACTGATACAGAGTAGTAGTAGACAAAACATATTGAGCCATCTTATCTGCAGCACTATTTCGTTCACGATTGATGTGGAGAAGAGTGACGTTGGATAGTTTTGCCATCCAATGATGAATATCGAACAGGAGAGCCCCTATTTGAGAATGATCATCACCATTATTGATAGTTGTTATAAGTTCTTGGTTGTCTCCTTCAAAGCAAACATTTCTTATTCCACGAGCCCAGACTATTTGAAGGACATGTAACAACCCAGTAGCTTCCGCCTGTAAAGGTGACTGAGTCGATGGTAGTTTTGCACA…
NMR19-4u sequence from Nw-0
TGTTTTTTTTTTTTTTAACAACTACTACTACAACTTTATTAGATTGTATAAGGTTGATACAAATAAGAGAGTAAGAAACGAGGAGGAACAATAAAGGACTGGTACAGAGTAGTAGTAGACAAAACATATTGAGCCATCTTATCTGCAGCACTATTTCGTTCACGATTGACGTGGAGAAGAGTGACGTTGGATAGTTTTGCCATCCAATGACGAATATCGAACAGGAGAGCCCCTATTTGAGAATGATCATCACCATTATTGATAGTTGTTATAAGTTCTTGGTTGTCTCCTTCAAAGCAAACATTTCTTATTCCACGAGCCCAGACTATTTGAAGGACATGTAACAACCCAGTAGCTTCCGCCTGTAAAGGTGACTGAGTCGATGGTAGTTTTGCACAG…
NMR19-4u sequence from Ob-0
TGTTTTTTTTTTTTTTAACAACTACTACTACAACTTTATTAGATTGTATAAGGTTGATACAAATAAGAGAGTAAGAAACGAGGAGGAACAATAAAGGACTGGTACAGAGTAGTAGTAGACAAAACATATTGAGCCATCTTATCTGCAGCACTATTTCGTTCACGATTGACGTGGAGAAGAGTGACGTTGGATAGTTTTGCCATCCAATGACGAATATCGAACAGGAGAGCCCCTATTTGAGAATGATCATCACCATTATTGATAGTTGTTATAAGTTCTTGGTTGTCTCCTTCAAAGCAAACATTTCTTATTCCACGAGCCCAGACTATTTGAAGGACATGTAACAACCCAGTAGCTTCCGCCTGTAAAGGTGACTGAGTCGATGGTAGTTTTGCACAG…
NMR19-4u sequence from Old-1
GTTTTTTTTTTTTTTTAACAACTACTACTACAAGTTTATTAGATTGTATAAGGTTGATACAAATAAGAGAGTAAGAAACGAGGAAGAACAATAAAGGACTGATACAGAGTAGTAGTAGACAAAACATATTGAGCCATCTTATCTGCAGCACTATTTCGTTCACGATTGATGTGGAGAAGAGTGACGTTGGATAGTTTTGCCATCCAATGACGAATATCGAACAGGAGAGCCCCTATTTGAGAATGATCATCACCATTATTGATAGTTGTTATAAGTTCTTGGTTGTCTCCTTCAAAGCAAACATTTCTTATTCCACGAGCCCAGACTATTTGAAGGACATGTAACAACCCAGTAGCTTCCGCCTGTAAAGGTGACTGAGTCGATGGTAGTTTTGCACAG…
NMR19-4m sequence from Per-1
GTTTTTTTTTTTTTTAACAACTACTACTACAAGTTTATTAGATTGTATAAGGTTGATACAAATAAGAGAGTAAGAAACGAGGAAGAACAATAAAGGACTGATACAGAGTAGTAGTAGACAAAACATATTGAGCCATCTTATCTGCAGCACTATTTCGTTCACGATTGATGTGGAGAAGAGTGACGTTGGATAGTTTTGCCATCCAATGACGAATATCGAACAGGAGAGCCCCTATTTGAGAATGATCATCACCATTATTGATAGTTGTTATAAGTTCTTGGTTGTCTCCTTCAAAGCAAACATTTCTTATTCCACGAGCCCAGACTATTTGAAGGACATGTAACAACCCAGTAGCTTCCGCCTGTAAAGGTGACTGAGTCGATGGTAGTTTTGCACAGC…
NMR19-4m sequence from Pi-0
GTTTTTTTTTTTTTTAACAACTACTACTACAAGTTTATTAGATTGTATAAGGTTGATACAAATAAGAGAGTAAGAAACGAGGAAGAACAATAAAGGACTGATACAGAGTAGTAGTAGACAAAACATATTGAGCCATCTTATCTGCAGCACTATTTCGTTCACGATTGATGTGGAGAAGAGTGACGTTGGATAGTTTTGCCATCCAATGACGAATATCGAACAGGAGAGCCCCTATTTGAGAATGATCATCACCATTATTGATAGTTGTTATAAGTTCTTGGTTGTCTCCTTCAAAGCAAACATTTCTTATTCCACGAGCCCAGACTATTTGAAGGACATGTAACAACCCAGTAGCTTCCGCCTGTAAAGGTGACTGAGTCGATGGTAGTTTTGCACAGC…
NMR19-4u sequence from Pna-17
GTTTTTTTTTTTTTTAACAACTACTACTACAAGTTTATTAGATTGTATAAGGTTGATACAAATAAGAGAGTAAGAAACGAGGAAGAACAATAAAGGACTGATACAGAGTAGTAGTAGACAAAACATATTGAGCCATCTTATCTGCAGCACTATTTCGTTCACGATTGATGTGGAGAAGAGTGACGTTGGATAGTTTTGCCATCCAATGACGAATATCGAACAGGAGAGCCCCTATTTGAGAATGATCATCACCATTATTGATAGTTGTTATAAGTTCTTGGTTGTCTCCTTCAAAGCAAACATTTCTTATTCCACGAGCCCAGACTATTTGAAGGACATGTAACAACCCAGTAGCTTCCGCCTGTAAAGGTGACTGAGTCGATGGTAGTTTTGCACAGC…
NMR19-4m sequence from Pu2-7
GTTTTTTTTTTTTTAACAACTACTACTACAAGTTTATTAGATTGTATAAGGTTGATACAAATAAGAGAGTAAGAAACGAGGAAGAACAATAAAGGACTGATACAGAGTAGTAGTAGACAAAACATATTGAGCCATCTTATCTGCAGCACTATTTCGTTCACGATTGATGTGGAGAAGAGTGACGTTGGATAGTTTTGCCATCCAATGACGAATATCGAACAGGAGAGCCCCTATTTGAGAATGATCATCACCATTATTGATAGTTGTTATAAGTTCTTGGTTGTCTCCTTCAAAGCAAACATTTCTTATTCCACGAGCCCAGACTATTTGAAGGACATGTAACAACCCAGTAGCTTCCGCCTGTAAAGGTGACTGAGTCGATGGTAGTTTTGCACAGCC…
NMR19-4m sequence from Rubezhnoe-1
GTTTTTTTTTTTTTTTAACAACTACTACTACAAGTTTATTAGATTGTATAAGGTTGATACAAATAAGAGAGTAAGAAACGAGGAAGAACAATAAAGGACTGATACAGAGTAGTAGTAGACAAAACATATTGAGCCATCTTATCTGCAGCACTATTTCGTTCACGATTGATGTGGAGAAGAGTGACGTTGGATAGTTTTGCCATCCAATGACGAATATCGAACAGGAGAGCCCCTATTTGAGAATGATCATCACCATTATTGATAGTTGTTATAAGTTCTTGGTTGTCTCCTTCAAAGCAAACATTTCTTATTCCACGAGCCCAGACTATTTGAAGGACATGTAACAACCCAGTAGCTTCCGCCTGTAAAGGTGACTGAGTCGATGGTAGTTTTGCACAG…
NMR19-4m sequence from Sei-0
GTTTTTCTTTTTTTTTAACAACTACTACTACAAGTTTATTAGATTGTATAAGGTTGATACAAATAAGAGAGTAAGAAACGAGGAGGAACAATAAAGGACTGATACAGAGTAGTAGTAGACAAAACATATTGAGCCATCTTATCTGCAGCACTATTTCGTTCACGATTGATGTGGAGAAGAGTGACGTTGGATAGTTTTGCCATCCAATGACGAATATCGAACAGGAGAGCCCCTATTTGAGAATGATTATCACCATTATTGATAGTTGTTATAAGTTCTTGGTTGTCTCCTTCAAAGCAAACATTTCTTATTCCACGAGCCCAGACTATTTGAAGGACATGTAACAACCCAGTAGCTTCCGCCTGTAAAGGTGACTGAGTCGATGGTAGTTTTGCACAG…
NMR19-4m sequence from Stw-0
GTTTTTTTTTTTTTAACAACTACTACTACAAGTTTATTAGATTGTATAAGGTTGATACAAATAAGAGAGTAAGAAACGAGGAAGAACAATAAAGGACTGATACAGAGTAGTAGTAGACAAAACATATTGAGCCATCTTATCTGCAGCACTATTTCGTTCACGATTGATGTGGAGAAGAGTGACGTTGGATAGTTTTGCCATCCAATGACGAATATCGAACAGGAGAGCCCCTATTTGAGAATGATCATCACCATTATTGATAGTTGTTATAAGTTCTTGGTTGTCTCCTTCAAAGCAAACATTTCTTATTCCACGAGCCCAGACTATTTGAAGGACATGTAACAACCCAGTAGCTTCCGCCTGTAAAGGTGACTGAGTCGATGGTAGTTTTGCACAGCC…
NMR19-4u sequence from Ta-0
GTTTTTTTTTTTTTTAACAACTACTACTACAAGTTTATTAGATTGTATAAGGTTGATACAAATAAGAGAGTAAGAAACGAGGAAGAACAATAAAGGACTGATACAGAGTAGTAGTAGACAAAACATATTGAGCCATCTTATCTGCAGCACTATTTCGTTCACGATTGATGTGGAGAAGAGTGACGTTGGATAGTTTTGCCATCCAATGACGAATATCGAACAGGAGAGCCCCTATTTGAGAATGATCATCACCATTATTGATAGTTGTTATAAGTTCTTGGTTGTCTCCTTCAAAGCAAACATTTCTTATTCCACGAGCCCAGACTATTTGAAGGACATGTAACAACCCAGTAGCTTCCGCCTGTAAAGGTGACTGAGTCGATGGTAGTTTTGCACAGC…
NMR19-4m sequence from Tamm-2
TGTTTTTTTTTTTTTAACAACTACTACTACAACTTTATTAGATTGTATAAGGTTGATACAAATAAGAGAGTAAGAAACGAGGAGGAACAATAAAGGACTGATACAGAGTAGTAGTAGACAAAACATATTGAGCCATCTTATCTGCAGCACTATTTCGTTCACGATTGACGTGGAGAAGAGTGACGTTGGATAGTTTTGCCATCCAATGACGAATATCGAACAGGAGAGCCCCTATTTGAGAATGATCATCACCATTATTGATAGTTGTTATAAGTTCTTGGTTGTCTCCTTCAAAGCAAACATTTCTTATTCCACGAGCCTAGACTATTTGAAGGACATGTAACAACCCAGTAGCTTCCGCCTGTAAAGGTGACTGAGTCGATGGTAGTTTTGCACAGC…
NMR19-4u sequence from Tscha-1
GTCTTTTTTTTTTTTAACAACTACTACTACAAGTTTATTAGATTGTATAAGGTTGATACAAATAAGAGAGTAAGAAACGAAGAGGAACAATAAAGGACTGATACAGAGTAGTAGTAGACAAAACATATTGAGCCATCTTATCTGCAGCACTATTTCGTTCACGATTGATGTGGAGAAGAGTGACGTTGGATAGTTTTGCCATCCAATGACGAATATCGAACAGGAGAGCCCCTATTTGAGAATGATCATCACCATTATTGATAGTTGTTATAAGTTCTTGGTTGTCTCCTTCAAAGCAAACATTTCTTATTCCACGAGCCCAGACTATTTGAAGGACATGTAACAACCCATTAGCTTCCGCCTGTAAAGGTGACTGAGTCGATGGTAGTTTTGCACAGC…
NMR19-4u sequence from Wl-0
GTTTTTTTTTTTTTTTAACAACTACTACTACAAGTTTATTAGATTGTATAAGGTTGATACAAATAAGAGAGTAAGAAACGAAGAGGAACAATAAAGGACTGATACAGAGTAGTAGTAGACAAAACATATTGAGCCATCTTATCTGCAGCACTATTTCGTTCACGATTGATGTGGAGAAGAGTGACGTTGGATAGTTTTGCCATCCAATGACGAATATCGAACAGGAGAGCCCCTATTTGAGAATGATCATCACCATTATTGATAGTTGTTATAAGTTCTTGGTTGTCTCCTTCAAAGCAAACATTTCTTATTCCACGAGCCCAGACTATTTGAAGGACATGTAACAACCCATTAGCTTCCGCCTGTAAAGGTGACTGAGTCGATGGTAGTTTTGCACAG…
NMR19-4u sequence from Wt-5
GTTTTTCTTTTTTTTTAACAACTACTACTACAAGTTTATTAGATTGTATAAGGTTGATACAAATAAGAGAGTAAGAAACGAGGAGGAACAATAAAGGACTGATACAGAGTAGTAGTAGACAAAACATATTGAGCCATCTTATCTGCAGCACTATTTCGTTCACGATTGATGTGGAGAAGAGTGACGTTGGATAGTTTTGCCATCCAATGACGAATATCGAACAGGAGAGCCCCTATTTGAGAATGATCATCACCATTATTGATAGTTGTTATAAGTTCTTGGTTGTCTCCTTCAAAGCAAACATTTCTTATTCCACGAGCCCAGACTATTTGAAGGACATGTAACAACCCAGTAGCTTCCGCCTGTAAAGGTGACTGAGTCGATGGTAGTTTTGCACAG…
NMR19-4u sequence from Yo-0
GGTTTTTTTTTTTTTTAACAACTACTACTACAAGTTTATTAGATTGTATAAGGTTGATACAAATAAGAGAGTAAGAAACGAGGAAGAACAATAAAGGACTGATACAGAGTAGTAGTAGACAAAACATATTGAGCCATCTTATCTGCAGCACTATTTCGTTCACGATTGATGTGGAGAAGAGTGACGTTGGATAGTTTTGCCATCCAATGACGAATATCGAACAGGAGAGCCCCTATTTGAGAATGATCATCACCATTATTGATAGTTGTTATAAGTTCTTGGTTGTCTCCTTCAAAGCAAACATTTCTTATTCCACGAGCCCAGACTATTTGAAGGACATGTAACAACCCAGTAGCTTCCGCCTGTAAAGGTGACTGAGTCGATGGTAGTTTTGCACAG…
NMR19-4u sequence from Zdr-1
GTTTTTTTTTTTTTTTTAACAACTACTACTACAAGTTTATTAGATTGTATAAGGTTGATACAAATAAGAGAGTAAGAAACGAGGAAGAACAATAAAGGACTGATACAGAGTAGTAGTAGACAAAACATATTGAGCCATCTTATCTGCAGCACTATTTCGTTCACGATTGATGTGGAGAAGAGTGACGTTGGATAGTTTTGCCATCCAATGACGAATATCGAACAGGAGAGCCCCTATTTGAGAATGATCATCACCATTATTGATAGTTGTTATAAGTTCTTGGTTGTCTCCTTCAAAGCAAACATTTCTTATTCCACGAGCCCAGACTATTTGAAGGACATGTAACAACCCAGTAGCTTCCGCCTGTAAAGGTGACTGAGTCGATGGTAGTTTTGCACA…
NMR19-4u sequence from Zh
GTTTTTTTTTTTTTTAACAACTACTACTACAAGTTTATTAGATTGTATAAGGTTGATACAAATAAGAGAGTAAGAAACGAGGAAGAACAATAAAGGACTGATACAGAGTAGTAGTAGACAAAACATATTGAGCCATCTTATCTGCAGCACTATTTCGTTCACGATTGATGTGGAGAAGAGTGACGTTGGATAGTTTTGCCATCCAATGACGAATATCGAACAGGAGAGCCCCTATTTGAGAATGATCATCACCATTATTGATAGTTGTTATAAGTTCTTGGTTGTCTCCTTCAAAGCAAACATTTCTTATTCCACGAGCCCAGACTATTTGAAGGACATGTAACAACCCAGTAGCTTCCGCCTGTAAAGGTGACTGAGTCGATGGTAGTTTTGCACAGC…
NMR19-4m sequence from Pu2-23
GTTTTTTTTTTTTTTAACAACTACTACTACAAGTTTATTAGATTGTATAAGGTTGATACAAATAAGAGAGTAAGAAACGAGGAAGAACAATAAAGGACTGATACAGAGTAGTAGTAGACAAAACATATTGAGCCATCTTATCTGCAGCACTATTTCGTTCACGATTGATGTGGAGAAGAGTGACGTTGGATAGTTTTGCCATCCAATGACGAATATCGAACAGGAGAGCCCCTATTTGAGAATGATCATCACCATTATTGATAGTTGTTATAAGTTCTTGGTTGTCTCCTTCAAAGCAAACATTTCTTATTCCACGAGCCCAGACTATTTGAAGGACATGTAACAACCCAGTAGCTTCCGCCTGTAAAGGTGACTGAGTCGATGGTAGTTTTGCACAGC…
NMR19-16m sequence from Pu2-23
CTGTTCCTGGAAACTGTTCTCCGGAGAGGTCCATAGTCCTATGCGGAGCGATGCTGGTCCTCCAGAAGTGGCACCCAGAAATGGACCCATTCACACTCAACTTCATACCCTTTTGGATCCAAATCAGAGGTATACCACTACAGTTCCTGAATCGTGGGGTGATTGACTCAATTGCTATGTCTCTTGGCGACAAGATTGATGTCGACTTTGATGAAGACAATGTTTCACGGGTGCAATTTGTCCGAGTTCGTGTGGCGTGGAATGTGGATACTCCCCTGCGTTTCCAACGCAATTATCAATTCTCACCAGGAGTCAACACTATCCTAAGTTTCTTCTATGAACGTCTTCGTGGTTTCTGTGCTGTCTGTGGGATGATGACGCATGATTCTGGTCGCTGCT…
NMR19-16u sequence from Col-0
CTATTCCTGGAAACTGTTCTCCGGAGAGGTCCATAGTCCTATGCGGAGTGAATGCTGGTCCTCCAGAAGTGGCACCCAGAAATGGACCCATTCACACTCAACTTCATACCCTTTTGGATCCAAATCAGAGGTATACCACTACAGTTCCTGAATCGTGGGGTGATTGACTCAATTGCTATGTCTCTTGGCGACAAGATTGATGTCGACTTTGATGAAGACAATGTTTCACGGGTGCAATTTGTCCGAGTTCGTGTGGCGTGGAATGTGGATACTCCCCTGCGTTTCCAACGCAATTATCAATTCTCACCAGGAGTCAACACTATCCTAAGTTTCTTCTATGAACGTCTTCGTGGTTTCTGTGCTGTCTGTGGGATGATTGACGCATGATTCTGGTCGCTG…
NMR19-16u sequence from Kin-0
CTGTTCCTGGAAACTGTTCTCCGGAGAGGTCCATAGTCCTATGCGGAGCGAATGCTGGTCCTCCAGAAGTGGCACCCAGAAATGGACCCATTCACACTCAACTTCATACCCTTTTGGATCCAAATCAGAGGTATACCACTACAGTTCCTGAATCGTGGGGTGATTGACTCAATTGCTATGTCTCTTGGCGACAAGATTGATGTCGACTTTGATGAAGACAATGTTTCACGGGTGCAATTTGTCCGAGTTCGTGTGGCGTGGAATGTGGATACTCCCCTGCGTTTCCAACGCAATTATCAATTCTCACCAGGAGTCAACACTATCCTAAGTTTCTTCTATGAACGTCTTCGTGGTTTCTGTGCTGTCTGTGGGATGATTGACGCATGATTCTGGTCGCTG…
NMR19-16u sequence from Lan-0
CTATTCCTGGAAACTGTTCTCCGGAGAGGTCCATAGTCCTATGCGGAGTGAATGCTGGTCCTCCAGAAGTGGCACCCAGAAATGGACCCATTCACACTCAACTTCATACCCTTTTGGATCCAAATCAGAGGTATACCACTACAGTTCCTGAATCGTGGGGTGATTGACTCAATTGCTATGTCTCTTGGCGACAAGATTGATGTCGACTTTGATGAAGACAATGTTTCACGGGTGCAATTTGTCCGAGTTCGTGTGGCGTGGAATGTGGATACTCCCCTGCGTTTCCAACGCAATTATCAATTCTCACCAGGAGTCAACACTATCCTAAGTTTCTTCTATGAACGTCTTCGTGGTTTCTGTGCTGTCTGTGGGATGATTGACGCATGATTCTGGTCGCTG…
NMR19-16u sequence from Rmx-A02
CTGTTCCTGGAAACTGTTCTCCGGAGAGGTCCATAGTCCTATGCGGAGCGAATGCTGGTCCTCCAGAAGTGGCACCCAGAAATGGACCCATTCACACTCAACTTCATACCCTTTTGGATCCAAATCAGAGGTATACCACTACAGTTCCTGAATCGTGGGGTGATTGACTCAATTGCTATGTCTCTTGGCGACAAGATTGATGTCGACTTTGATGAAGACAATGTTTCACGGGTGCAATTTGTCCGAGTTCGTGTGGCGTGGAATGTGGATACTCCCCTGCGTTTCCAACGCAATTATCAATTCTCACCAGGAGTCAACACTATCCTAAGTTTCTTCTATGAACGTCTTCGTGGTTTCTGTGCTGTCTGTGGGATGATTGACGCATGATTCTGGTCGCTG…
NMR19-16u sequence from Seattle-0
CTGTTCCTGGAAACTGTTCTCCGGAGAGGTCCATAGTCCTATGCGGAGCGAATGCTGGTCCTCCAGAAGTGGCACCCAGAAATGGACCCATTCACACTCAACTTCATACCCTTTTGGATCCAAATCAGAGGTATACCACTACAGTTCCTGAATCGTGGGGTGATTGACTCAATTGCTATGTCTCTTGGCGACAAGATTGATGTCGACTTTGATGAAGACAATGTTTCACGGGTGCAATTTGTCCGAGTTCGTGTGGCGTGGAATGTGGATACTCCCCTGCGTTTCCAACGCAATTATCAATTCTCACCAGGAGTCAACACTATCCTAAGTTTCTTCTATGAACGTCTTCGTGGTTTCTGTGCTGTCTGTGGGATGATTGACGCATGATTCTGGTCGCTG…
